# Supplementary material for: Identification of Estrogen Target Genes during Zebrafish Embryonic Development through Transcriptomic Analysis
Source: PLoS One. 2013 Nov 6;8(11):e79020. doi: 10.1371/journal.pone.0079020 (PMC3819264; doi:10.1371/journal.pone.0079020)
Supplement: File S1 — List of genes with E2-altered expression at 1, 2, 3 and 4 dpf. (XLSX) [file pone.0079020.s008.xlsx]

## Sheet: 1 dpf
Probeset ID	p-value (1 dpf DMSO vs. 1 dpf E2)	Fold-Change (1 dpf DMSO vs. 1 dpf E2)	GenbankAccession	GeneSymbol
A_15_P442895	5.9e-06	-1.82139	NM_001079960	mxra8b
A_15_P383610	7.92e-06	-2.44094
A_15_P407430	1.31e-05	2.57205	AI957403	wu:fc90e09
A_15_P110740	1.56e-05	-4.94149
A_15_P585502	2.2e-05	3.11173
A_15_P334209	2.73e-05	2.36564
A_15_P199966	6.54e-05	2.35378	NM_001128672	mxb
A_15_P105006	6.76e-05	-2.38657	BQ074581
A_15_P104627	7.26e-05	-2.59187		ppp1r1c
A_15_P110113	7.6e-05	-4.72783	NM_200129	dcaf13
A_15_P164511	8.27e-05	2.58646	NM_001004123	grid2
A_15_P542822	9.31e-05	2.33575
A_15_P177026	0.000102888	-3.80331	NM_001044897	vtg1
A_15_P237656	0.000122997	-6.21043	AF254638	vtg3
A_15_P101818	0.000139746	-1.48599	NM_181438	pomca
A_15_P110361	0.000163068	4.79323	NM_001004534	si:busm1-194e12.11
A_15_P173406	0.000166264	2.06479	NM_001135043	camk1db
A_15_P138796	0.000173483	-3.41376	NM_001044897	vtg1
A_15_P336500	0.000177016	1.68753
A_15_P455050	0.000179149	-1.59869	BI877485
A_15_P103636	0.000189311	3.01813	CK699992
A_15_P115297	0.00019159	3.38194	AI964822	si:dkey-188c14.4
A_15_P406890	0.000214535	4.86089	AL927404
A_15_P518732	0.000219165	2.02399	CO800711
A_15_P267596	0.000231813	2.35069	XM_003199566	LOC100537056
A_15_P100638	0.000235086	2.36454	BG729516	hspb8
A_15_P200296	0.00023786	2.46707	XM_684028
A_15_P227811	0.000278161	-3.90035
A_15_P183291	0.000338496	2.71306	NM_001003833	sulf2l
A_15_P202306	0.000382083	4.59714	NM_001004524	si:ch211-214p16.1
A_15_P473705	0.000417578	-2.23246
A_15_P107809	0.000418353	1.7761	EE304572	psme4a
A_15_P192596	0.000472286	-1.95194	NM_001077383	c2cd2l
A_15_P250861	0.000526441	-5.19812	DV595310
A_15_P581042	0.0005422	-3.12232
A_15_P250541	0.000542751	-5.89791	CN511075	si:dkey-3l5.2
A_15_P119429	0.000592104	3.57498	NM_001002443	opn1lw2
A_15_P530827	0.000614312	-3.49743
A_15_P242486	0.00062164	1.90905	NM_001245991	LOC100005283
A_15_P120419	0.000627008	-3.63367	CN170013
A_15_P169381	0.000642192	-2.2967	NM_131547	rh50
A_15_P318606	0.000680855	1.8144	CT635008
A_15_P542542	0.000725949	2.93751
A_15_P394125	0.000791777	4.00185
A_15_P422760	0.000793394	-2.47031
A_15_P581257	0.000839466	-1.88191	NM_001079704	cyp2k19
A_15_P106680	0.000865186	-3.8243	NM_001044897	vtg1
A_15_P520342	0.00092638	3.0418	DT065237
A_15_P503627	0.00110276	-2.898	XM_702162	si:ch211-12e13.2
A_15_P181921	0.00111638	1.76012	XM_001340876	efna3a
A_15_P170471	0.00113296	-2.5063	NM_001044307	dusp3
A_15_P564202	0.00114776	-3.40638
A_15_P576367	0.00119276	3.57628
A_15_P108147	0.00120773	4.434	NM_198355	nitr3d
A_15_P153966	0.00126158	1.45022	NM_001030265	ubtd1
A_15_P418845	0.00129294	-1.64854
A_15_P112436	0.00139178	-2.18097	NM_001110473	igsf21b
A_15_P390530	0.00149884	-5.83743	CT633781
A_15_P457810	0.0015026	-2.97522
A_15_P524637	0.00156319	-2.02671	CT724642
A_15_P559937	0.00157283	-2.57702	EH572575
A_15_P453050	0.00158284	1.95184	BI881820
A_15_P406245	0.00170495	-2.13168	BQ074832
A_15_P147686	0.00176066	2.95069	NM_001110400	hmgcll1
A_15_P187456	0.00176987	1.83253	XM_690136	cyth4a
A_15_P478770	0.0017777	-1.77412	CT724492
A_15_P431565	0.00178434	6.50753
A_15_P160271	0.00180081	2.29257	NM_001109703	slc1a6
A_15_P543347	0.00181698	-2.01168
A_15_P166256	0.00181987	1.38785	BC091954	LOC100004140
A_15_P172811	0.00183498	1.78603	NM_001037576	syn2b
A_15_P404210	0.00184173	-3.33862
A_15_P603347	0.00184582	-1.60637	NM_001077570	scn4ba
A_15_P100061	0.00185342	2.09068	NM_001162531	syt11b
A_15_P146611	0.00189411	2.80765	CK148353	si:ch73-138i16.1
A_15_P515257	0.00200337	-3.29545
A_15_P478015	0.00216247	1.79701	CT719622
A_15_P415870	0.00228415	2.26546
A_15_P146356	0.00228985	2.50225	NM_001128735	si:dkey-252h13.5
A_15_P511642	0.00231785	2.42529
A_15_P430885	0.00236973	-2.16437	CO925720
A_15_P178066	0.00241669	-3.57547	NM_001199914	taar19p
A_15_P116598	0.00243172	1.93074	NM_001002531	rgs8
A_15_P579812	0.00245916	5.14377
A_15_P222396	0.00262474	-2.93404		bx537277.1
A_15_P331634	0.00264711	1.61389
A_15_P222756	0.00282755	-1.42876
A_15_P466505	0.00287234	-2.03811
A_15_P159366	0.00296474	2.2173	CF550092	si:dkey-13i19.7/C4H12orf39
A_15_P316526	0.00300348	-1.4328	CT607334
A_15_P344265	0.00303607	4.92678
A_15_P102571	0.00305198	1.81042	AF228334	hand2
A_15_P111461	0.00307174	3.93504	NM_213342	ddc
A_15_P515832	0.00312066	-1.85099	EH552801	LOC100331651
A_15_P198396	0.00320881	3.04195	NM_001115122	dpp6b
A_15_P382505	0.00323824	-1.37655
A_15_P191331	0.00325971	-2.21908	XM_695699	c1qtnf2
A_15_P339880	0.00328234	3.80463
A_15_P421195	0.00350059	1.97851	NM_001128667	ptprn2
A_15_P379100	0.00364737	-1.61023	NM_001199903	sult1st5
A_15_P105453	0.00367146	1.91183	XM_001923942	LOC100151589
A_15_P256746	0.00370426	2.12299	XM_001919358
A_15_P109899	0.00374404	-1.4864
A_15_P595022	0.00375604	3.68978	CT623286
A_15_P107575	0.00375683	1.60763	DT868598
A_15_P100921	0.00376589	-2.75533	NM_001083827	col10a1
A_15_P493597	0.00390513	2.20913
A_15_P172891	0.0042985	-1.37638	BC129191	shisa3
A_15_P589087	0.00436965	-1.84518
A_15_P133261	0.00449475	-1.88984	NM_001131052	ghrhra
A_15_P341565	0.00451497	6.14575
A_15_P330216	0.00452864	-1.57702	CT649608
A_15_P208201	0.00453144	-2.69834	NM_001077308	zgc:153505
A_15_P513547	0.00464205	3.44992
A_15_P201666	0.00465718	-1.59895
A_15_P312646	0.00473265	-1.48195	CT721762
A_15_P193785	0.00475344	-1.7496	NM_001033586	zgc:101684
A_15_P529257	0.00477542	-2.13682
A_15_P586892	0.00477685	-2.71117	CK127788	ptprc
A_15_P404370	0.00478824	3.12739	NM_001159826	zgc:112320
A_15_P120238	0.00478959	-2.37923	NM_001128714	ugt5c3
A_15_P159026	0.00481513	-1.73187		si:dkey-23a23.1
A_15_P241461	0.00481852	-2.17465
A_15_P301761	0.00484015	-2.36391
A_15_P508352	0.00492252	-2.33261
A_15_P312421	0.00501534	-1.53909	CT613074
A_15_P116501	0.0050897	2.28618	CF265463	fkbp1ab
A_15_P204681	0.00510013	-1.62428
A_15_P203506	0.00512414	-1.64922	XM_692811	LOC569427
A_15_P196191	0.00515868	1.47581	NM_001098769	ptprdb
A_15_P140941	0.00542917	2.43266	NM_175083	smad3b
A_15_P459180	0.0055015	-1.89421	BQ092119
A_15_P113948	0.00550917	-4.02954	NM_001007178	si:ch211-14a17.13
A_15_P116536	0.00551274	1.80957	NM_001045117	fsd1
A_15_P131641	0.00555708	-2.20047	NM_001126486	hoxd12a
A_15_P115668	0.00559142	2.04605	NM_131258	oprd1a
A_15_P102292	0.00560711	-1.37318	NM_205625	lhcgr
A_15_P265966	0.00564809	2.31859	DN902125
A_15_P107409	0.00566739	3.40277	EH551598	zgc:193725
A_15_P398520	0.00579988	1.60753	BC154030	zgc:171886
A_15_P180086	0.00583129	2.87583	XM_680598	LOC557518
A_15_P309061	0.00584801	-1.65398
A_15_P356310	0.00591026	-2.03585	CT708262
A_15_P198476	0.00592849	-1.92259	NM_001031841	grk7a
A_15_P264551	0.0059798	-1.87542	EH567392	pop5
A_15_P120629	0.0059876	-1.47464
A_15_P298296	0.00603934	-1.98474	BM573151
A_15_P117942	0.00616287	2.14251	EB948905	ctnnd2a
A_15_P309911	0.00622405	-1.36208	EE211394
A_15_P463915	0.00623573	-2.12579	EE329486
A_15_P286996	0.00626008	-1.68649	NM_001177496	ugt5d1
A_15_P190621	0.00627968	1.41321	XM_682729	LOC559392
A_15_P474270	0.00631792	1.8748
A_15_P573777	0.0063963	2.53127	EH458297
A_15_P116297	0.00648	2.25027	NM_001020747	lrrc4c
A_15_P492952	0.00652293	1.85572
A_15_P307416	0.00659624	1.73318
A_15_P458960	0.00659762	-1.82916	BM861116
A_15_P105674	0.00661791	4.6002	BI882322
A_15_P335334	0.00674829	2.00902	XM_691298	asb2a
A_15_P553067	0.00678331	1.89591	EE313691
A_15_P135256	0.006906	2.92233	XM_002662721	si:ch211-272h9.2
A_15_P280271	0.00693575	-1.9065
A_15_P101320	0.00697801	2.04657	NM_131894	gria2a
A_15_P457250	0.0070413	2.87399	BM529373
A_15_P306141	0.00711797	-1.76475		LOC556849
A_15_P257926	0.00719825	-1.90302	XM_001344224	LOC100005130
A_15_P152936	0.00733998	2.1766	NM_001032366	dcun1d4
A_15_P491647	0.00747076	-2.67493	XM_001921349	si:dkeyp-67d2.4
A_15_P130226	0.00761227	-3.3885	NM_001083827	col10a1
A_15_P194381	0.00775344	1.77299	NM_001013527	enpp6
A_15_P461890	0.0078483	-2.50198
A_15_P146046	0.00788092	-1.54234		si:ch211-225b11.1
A_15_P524302	0.00788892	-2.67637	CT596136
A_15_P251451	0.007925	2.52053	CO799548
A_15_P536247	0.00793543	2.01925
A_15_P203921	0.00795543	2.45776	XM_681709	LOC558490
A_15_P504982	0.00797186	1.8938
A_15_P114745	0.00799469	1.74593	NM_001003852	ntm
A_15_P116397	0.008087	3.05351	NM_001123241	nr1h5
A_15_P237926	0.00814454	2.06491	NM_199910	aqp7
A_15_P371150	0.00823628	-2.57254
A_15_P301011	0.00834731	-1.94831
A_15_P167296	0.00839727	2.68966	XM_003199666
A_15_P103459	0.00839793	-2.10008	CK018136
A_15_P535832	0.00847115	-3.62899
A_15_P203971	0.00859788	1.80126	XM_001919196	LOC793249
A_15_P335354	0.00868591	-1.73082
A_15_P280166	0.00881756	-1.99526
A_15_P210041	0.00883378	3.46928	XM_001343647	LOC100004357
A_15_P173606	0.00893201	1.75869	NM_001014820	angptl1
A_15_P132253	0.00893575	-2.03373	NM_001102626	smyhc2
A_15_P111718	0.00898849	-2.10744	NM_001004556	zgc:92161
A_15_P282696	0.00905948	2.28866
A_15_P114415	0.00910535	5.3156	CT700944	znf644
A_15_P113101	0.00910961	1.6299	NM_001030278	si:dkey-76p14.4
A_15_P198991	0.00916462	1.94191
A_15_P158636	0.00925105	1.5537	XR_084323
A_15_P155741	0.00928582	-2.96681		LOC100329818
A_15_P209456	0.00936655	1.61646	NM_001075114	zgc:152741
A_15_P231116	0.00939085	-4.51972	EE312062
A_15_P463870	0.00943204	2.37381	CT724311
A_15_P358645	0.00944527	-1.88663	CT703016
A_15_P540042	0.00946313	-1.73918
A_15_P311081	0.00946655	-1.76288	CN174820
A_15_P117181	0.00947548	-3.92805	CK362462
A_15_P503412	0.00947765	-1.37652
A_15_P111887	0.0094976	3.29091	NM_001007218	npy7r
A_15_P335995	0.00955815	-1.74833	CO924103
A_15_P100701	0.00956669	-1.92286
A_15_P158432	0.00956695	-2.30227	XM_001342220	si:dkey-181m19.9
A_15_P356230	0.00961115	-1.82455	CT699150
A_15_P154546	0.00966954	-2.13188
A_15_P267381	0.009686	-1.46949	XM_003199531	LOC100001985
A_15_P394290	0.00991888	2.31114	BG738103
A_15_P210901	0.0100374	1.41641		bpnt1
A_15_P522167	0.0100769	1.77841
A_15_P116458	0.0100851	1.96884	NM_001020562	zgc:110053
A_15_P109375	0.0101116	1.45966	XM_001919279	LOC559157
A_15_P585192	0.0101215	-1.80621	CD279548
A_15_P485785	0.0101873	-1.91723
A_15_P385450	0.0102048	-1.67787	CT655126
A_15_P103600	0.0102119	-1.70209
A_15_P394430	0.0102699	1.60322	XM_003201552	LOC100535105
A_15_P147566	0.0102878	2.19178	XM_002662179	dnm1
A_15_P181066	0.0103704	1.37232	NM_001198550	ppp3ca
A_15_P455670	0.0104252	-1.54146
A_15_P115275	0.0104366	-2.41716	CO936889
A_15_P166001	0.0104968	3.81641	NM_214806	gria4a
A_15_P288616	0.0105001	2.28518
A_15_P496452	0.0107158	3.12064	CN319975
A_15_P106129	0.0108161	1.73156	NM_131005	epd
A_15_P441975	0.0108172	-1.56692
A_15_P480760	0.0109169	-2.60259	CT646013
A_15_P325956	0.0109658	-1.58502	CT733358
A_15_P110773	0.0110591	-2.0563	NM_001030127	mapre3a
A_15_P549402	0.0110659	-2.6989	XM_001340737	CABZ01085069.1
A_15_P134511	0.0111538	-1.39094	BC092721	ddx56
A_15_P112641	0.0112309	2.68133	CD606357
A_15_P111490	0.0114846	2.01789	BQ092359
A_15_P116331	0.0115927	3.49464	NM_205586	prnp
A_15_P155856	0.011622	-1.8095
A_15_P231301	0.0116238	2.0482	EE325631
A_15_P112984	0.0118019	2.477		hel_dr4
A_15_P117294	0.0118517	1.61616	XM_683405	ntng2
A_15_P150056	0.0119954	-1.91203	NM_001082949	npvf
A_15_P380690	0.012026	-2.28412
A_15_P434075	0.0120619	-1.91053	XM_002663556	LOC100333184
A_15_P513727	0.0121383	1.71027
A_15_P550707	0.0121475	2.2258	XM_003198149
A_15_P179996	0.0121894	1.49882	NM_001128583	or137-3
A_15_P193335	0.0121949	1.98115	NM_198339	gria3a
A_15_P178071	0.0122271	-2.42613	BC131878	mettl16
A_15_P480370	0.0122372	-2.12056	CT680916
A_15_P390490	0.0125102	-1.4199	CT606675
A_15_P538932	0.0125476	3.1631
A_15_P113902	0.0125568	1.71161	NM_001007365	tnni2a.1
A_15_P598877	0.0126771	1.85072	AI544756	wu:fb66g08
A_15_P318581	0.0127056	1.61569	CT725582
A_15_P101339	0.012772	1.50931	BQ092507
A_15_P199926	0.012789	4.15659		LOC567438
A_15_P102435	0.0128709	-1.53724	NM_212779	mpx
A_15_P490827	0.0128865	2.09462
A_15_P347000	0.0129218	1.61865
A_15_P109980	0.0129687	-2.52765
A_15_P407015	0.0130638	-1.82243	BM081830
A_15_P184461	0.0131213	1.62579	XM_685444	si:dkey-11e23.3
A_15_P511817	0.0132312	-1.92798	EE696474	myhb
A_15_P302606	0.0133404	-1.63383
A_15_P411205	0.0134191	2.06772
A_15_P491817	0.0134234	2.15461		tmprss3a
A_15_P581797	0.0135488	-1.63108
A_15_P307976	0.0135846	1.62708	AL925350
A_15_P294116	0.0137413	5.58453
A_15_P160426	0.0137595	1.68217	XM_681491	LOC558290
A_15_P389780	0.013778	4.69217	CT590742
A_15_P319141	0.0137959	4.48905
A_15_P103607	0.0138547	-4.51466	CN500216
A_15_P536537	0.0139369	2.37991
A_15_P191266	0.0139806	3.12803	XM_001919391	slc7a11 (2 of 2)
A_15_P356720	0.013986	-2.06461	CT649157
A_15_P155811	0.0140544	1.81065	XM_002665649	LOC100332164
A_15_P434730	0.014058	1.7936
A_15_P181521	0.0141017	2.32923
A_15_P207846	0.0141298	1.67799	NM_001044907	si:dkey-19f23.2
A_15_P596367	0.0141354	-2.59057
A_15_P114802	0.01418	1.90767
A_15_P254511	0.0142452	1.589	DV586454
A_15_P506322	0.0143099	-2.24288
A_15_P356355	0.0144237	2.45134	CT712687
A_15_P203361	0.0144712	1.90558	EE703640	LOC556849
A_15_P408000	0.0144789	2.38912	EH501024	si:ch211-276k2.1
A_15_P312161	0.0145777	2.36416
A_15_P261291	0.0146281	-1.52288	NM_001245073	nitr5
A_15_P114821	0.0146668	-1.81881
A_15_P176026	0.0146907	-1.61408	NM_001044817	ifng1-1
A_15_P270991	0.0147236	-1.9671
A_15_P542052	0.0148082	-1.38643

## Sheet: 2 dpf
Probeset ID	p-value (2 dpf DMSO vs. 2 dpf E2)	Fold-Change (2 dpf DMSO vs. 2 dpf E2)	GenbankAccession	GeneSymbol
A_15_P100902	3.93e-10	13.0562	NM_213149	fkbp5
A_15_P143271	1.64e-09	-28.3916	NM_001076711	f13a1a
A_15_P365290	3.4e-08	15.8109	NM_213149	fkbp5
A_15_P146191	1.87e-05	4.27883	NM_001128729	klf9
A_15_P120452	2.08e-05	-2.87818	NM_001007779	amh
A_15_P110740	3.28e-05	-4.50264		vtg1
A_15_P138796	3.48e-05	-4.11247	NM_001044897	vtg1
A_15_P177026	5.14e-05	-4.13511	NM_001044897	vtg1
A_15_P106129	5.48e-05	2.70794	NM_131005	epd
A_15_P509242	6.76e-05	1.60896		tefb
A_15_P515257	8.03e-05	-5.24035
A_15_P102468	8.66e-05	2.39718	NM_001110478	ctsbb
A_15_P271526	0.000109851	3.3735
A_15_P118613	0.000168567	-1.42184	CF265267
A_15_P120419	0.000191826	-4.27105	CN170013
A_15_P107172	0.000214143	1.923	NM_001007294	ankrd9
A_15_P112480	0.000264554	-7.57686	NM_131642	cyp19a1b
A_15_P481685	0.000285505	2.87456	CT658836
A_15_P284676	0.000295794	2.89591	NM_205643	pnp4b
A_15_P227811	0.000343774	-3.79236
A_15_P116710	0.000364477	1.43681	NM_131517	spon1b
A_15_P506692	0.000395546	3.05725	XM_003201704
A_15_P136196	0.000422518	-4.01945	NM_131642	cyp19a1b
A_15_P120582	0.000442573	2.34504	NM_205643	pnp4b
A_15_P107762	0.000467463	1.83439	NM_001007294	ankrd9
A_15_P383005	0.000495447	2.85601	NM_001111147	hpx
A_15_P106680	0.000546939	-4.09039	NM_001044897	vtg1
A_15_P107695	0.00058263	3.36894	NM_152960	fabp10a
A_15_P490067	0.000584755	3.02716
A_15_P290506	0.000601476	2.80197	NM_213342	ddc
A_15_P113030	0.000661608	2.35028	CO353695
A_15_P275566	0.000716612	1.52897	NM_213031	gadd45ba
A_15_P110362	0.000723483	1.40764	NM_001002338	pnpla3
A_15_P207341	0.000728813	1.5514	NM_213038	pik3r3
A_15_P267101	0.000734147	-1.93139
A_15_P392450	0.000734365	1.40898
A_15_P559637	0.00074074	2.43477
A_15_P158866	0.000773555	-1.42932		si:dkey-14d8.20
A_15_P163066	0.000811663	1.52573	NM_213184	nfkbiaa
A_15_P274261	0.000815561	1.4095
A_15_P473375	0.000822106	-1.44586
A_15_P395280	0.000825377	2.27424	BI671031
A_15_P369795	0.000850488	2.57307	CT598129	unc13d
A_15_P170826	0.000868642	1.61046	NM_213031	gadd45ba
A_15_P106157	0.000923354	1.70569	BM571841
A_15_P586582	0.00102625	1.82928	CK017019
A_15_P137731	0.00106065	4.93627		si:ch211-213a13.4
A_15_P105708	0.00108147	1.52902	BQ073867
A_15_P235561	0.001099	-3.67735	NM_001013353	vipr1
A_15_P136201	0.00113514	-3.97732	BC076104	cyp19a1b
A_15_P331186	0.00116754	-1.68142		rxraa
A_15_P467550	0.00138115	-2.86338
A_15_P148615	0.00146882	1.38571	NM_001083076	taar14j
A_15_P146046	0.00149078	1.71583		si:ch211-225b11.1
A_15_P555587	0.00171697	1.66558	DN899072
A_15_P100873	0.0017245	1.51462	NM_001003467	socs1
A_15_P278746	0.00174252	-3.05583
A_15_P187626	0.00186189	3.22523
A_15_P415705	0.00187172	2.24547		agmo
A_15_P116445	0.00198029	1.4163	NM_131684	atp1a3a
A_15_P228446	0.00198483	2.4987	NM_001130592	nr1d2a
A_15_P498117	0.00198778	3.23204	XM_003201704
A_15_P189971	0.00212221	2.23547	EB915923	bx323876.1
A_15_P105446	0.00212933	1.46716	NM_001044353	lpin1
A_15_P173701	0.00216957	-1.59894	NM_001017841	zgc:110176
A_15_P252406	0.00235101	1.85008
A_15_P478270	0.00245736	1.44101	CT689208
A_15_P162421	0.00254069	-2.32798	NM_001003823	coch
A_15_P167546	0.00261963	-1.90913	NM_001110381	si:dkey-30c15.2
A_15_P285561	0.00270843	-1.79216
A_15_P203621	0.00273175	1.6207
A_15_P418680	0.00277067	-3.34544
A_15_P519602	0.00281518	3.32235
A_15_P139731	0.00286037	2.93855	NM_001089446	zgc:162180
A_15_P109608	0.0029423	-2.14921
A_15_P117574	0.00301123	1.48324	NM_001007324	cx28.9
A_15_P343435	0.00303049	2.48227
A_15_P105211	0.00303885	-1.4256	NM_199841	gnsb
A_15_P306141	0.00311468	1.89034		LOC556849
A_15_P394135	0.00314575	2.22267
A_15_P223536	0.00317615	2.59483	NM_001089577	rhcga
A_15_P130266	0.00320147	-1.74485	BC054924
A_15_P331649	0.00329787	-2.20641
A_15_P200136	0.00343377	1.54871	NM_131859	klf3
A_15_P422605	0.00350507	-1.94458
A_15_P116408	0.00357778	1.56647	NM_001037574	dnajb5
A_15_P199151	0.00368067	-1.90707	XM_688813	mapis
A_15_P104700	0.00389579	1.59053	NM_001023575	irx6a
A_15_P570167	0.0040456	1.62081	NM_001098248	LOC559127
A_15_P106261	0.00418236	1.48392	NM_001044353	lpin1
A_15_P541907	0.00442397	-2.64811
A_15_P202526	0.00455417	-1.65906
A_15_P196701	0.00457698	-1.53223	NM_001256191	nr0b2a
A_15_P173131	0.0046034	1.72156	NM_001099740	matn1
A_15_P100493	0.00464048	-4.02072	XM_693415	dnah10
A_15_P215161	0.00464467	-1.97735
A_15_P185326	0.00465487	3.61763	NM_001045166	pglyrp2
A_15_P181396	0.00466806	-1.72707	XM_001339441	LOC799082
A_15_P148906	0.0047763	2.09369	NM_001020668	zgc:112242
A_15_P153831	0.00482594	1.53421	NM_001045415	lcn15
A_15_P544227	0.00500111	1.69934
A_15_P293001	0.00504554	1.85654	DN901568
A_15_P109820	0.0051221	1.59247	NM_001044858	chd4a
A_15_P113967	0.00514771	1.41046	NM_181764	anxa4
A_15_P135311	0.00522739	1.35759	XR_084370	LOC100329926
A_15_P112057	0.00529132	-1.38132	NM_001127466	smarcal1
A_15_P437400	0.00529781	-2.54448
A_15_P100606	0.0053989	1.43936	NM_199961	cldnd1
A_15_P437275	0.00552008	-4.16517
A_15_P119142	0.00552049	1.62574	BI880804
A_15_P350060	0.00560719	1.52827	EH438071	wu:fc15e02
A_15_P118883	0.00563862	-2.64964
A_15_P325391	0.00566542	1.57089	CT690583
A_15_P100202	0.00580996	1.38351	NM_212720	hsd11b2
A_15_P572382	0.00585916	2.4315	CT655854
A_15_P312691	0.00594183	1.61321	CT637557
A_15_P448790	0.00601482	2.20176	EH995663
A_15_P342300	0.00614075	2.10882
A_15_P199081	0.00617369	1.40062	XM_690255	LOC566971
A_15_P144546	0.00623015	1.79298	NM_001105600	anxa2b
A_15_P115785	0.00626385	2.02655	BC083258	LOC556873
A_15_P102825	0.00628266	1.59709	NM_131859	klf3
A_15_P256466	0.006341	2.54742	NM_001089430	cxcr3.1
A_15_P174221	0.00635206	-2.40586	NM_001077452	desmb
A_15_P135596	0.00636069	1.64566	XM_002660580	si:ch73-343l4.2
A_15_P119689	0.00636696	1.39413
A_15_P318096	0.00645201	-2.00487	EE200578
A_15_P370550	0.00645955	-1.53181	CT712446
A_15_P120937	0.00647012	1.3541	NM_200846	arl5c
A_15_P353730	0.00652643	2.51366
A_15_P415680	0.00666798	-1.54318
A_15_P435400	0.00672074	4.12904
A_15_P310026	0.00672202	-2.30682
A_15_P465890	0.0069438	-1.59484
A_15_P107202	0.00695852	-1.65359
A_15_P344900	0.00706892	1.36947	BC142739	chd4
A_15_P120197	0.00713026	3.32074
A_15_P495647	0.00727046	1.35917	BC135046	fam13a
A_15_P117612	0.0072992	2.22752	NM_131007	spon2a
A_15_P286126	0.00758261	-2.16506		BX005331.1
A_15_P197581	0.00799334	-1.73119	NM_131560	mxtx1
A_15_P180081	0.00809625	-3.07361		CR352285.1
A_15_P326821	0.00834179	2.7203
A_15_P316156	0.0083593	1.62581	CT633168
A_15_P351475	0.00854836	1.43726	CT647915
A_15_P103164	0.00866674	1.48258	AF533659
A_15_P231946	0.00868857	-2.76696
A_15_P325981	0.00889982	-1.82325	CT702343
A_15_P156006	0.00908563	1.83606	NM_001130592	nr1d2a
A_15_P355080	0.00929241	-2.14484
A_15_P158576	0.00932206	1.43366	NM_201085	hmgcs1
A_15_P290861	0.00935055	2.47949	XM_689680	LOC566411
A_15_P405540	0.00937147	2.21559	BM185939
A_15_P501802	0.00943849	-4.74045
A_15_P158636	0.00944761	-1.55146	XR_084323
A_15_P340560	0.00959282	3.33829
A_15_P362435	0.00970862	-2.08349
A_15_P167906	0.00976134	1.54598	XM_001921942	slc24a1
A_15_P409680	0.00987088	2.05631		inpp5ja
A_15_P212733	0.00991004	-2.34305	NM_001201400	si:dkey-216e24.3
A_15_P166446	0.0100828	1.38284
A_15_P324021	0.0100966	-2.14955
A_15_P233001	0.0101232	-2.5644	EH523632
A_15_P176176	0.0101957	-1.50828	NM_001082862	ydjc
A_15_P180976	0.0102088	1.6086	NM_001109726	rffl
A_15_P119775	0.0103068	-1.48616	CK363337	mrpl53
A_15_P345175	0.0103234	2.1492	XM_003199489	bx548000.1
A_15_P361870	0.0103408	1.61421	CT660556
A_15_P115877	0.0103489	-3.84036	AL722427
A_15_P458800	0.0104298	-1.40504
A_15_P158251	0.0105037	-2.0108		or110-2
A_15_P225056	0.010644	1.46227
A_15_P280636	0.0106825	1.41734
A_15_P142701	0.0109102	1.92035	NM_212841	bsk146
A_15_P362190	0.0109157	2.28777	CT726308
A_15_P112253	0.0110324	2.36097	CO351701
A_15_P320856	0.0110599	3.59801
A_15_P188496	0.0111215	1.37078	XM_685336	LOC561939
A_15_P112138	0.0111973	1.8169	NM_001002662	rgs2
A_15_P105943	0.0114161	1.91211	CN835749
A_15_P360245	0.0114589	-2.14552	CT722540
A_15_P453795	0.0115348	-1.81656
A_15_P268836	0.0115701	-3.03645
A_15_P166271	0.0116255	2.60549	XM_693502	kcnh6 (2 of 2)
A_15_P117011	0.0116259	1.3521	NM_131494	celf3a
A_15_P191854	0.0117064	1.82617	NM_001025480	si:dkey-88n24.7
A_15_P100428	0.0119304	-2.32117
A_15_P314896	0.0119304	1.43963	CT631297
A_15_P589567	0.0119937	-1.71725	EB970379
A_15_P484970	0.0122671	-3.05095	CT722536
A_15_P605017	0.0122999	1.73448
A_15_P516007	0.0123673	-1.37328	NM_001139462	snx10a
A_15_P549072	0.0125503	-1.8651
A_15_P589612	0.0127945	1.59505	EE201647
A_15_P282796	0.012841	-2.50689	NM_001082951	LOC100002270
A_15_P412200	0.0129278	2.31678	XM_683705	serpinf2
A_15_P325916	0.0129369	2.77683	CT692550
A_15_P329431	0.0130196	-3.1681	CT657206
A_15_P216396	0.0131283	3.28643
A_15_P602887	0.0132199	1.40051		LOC100331635
A_15_P120138	0.0133526	-1.36591	NM_131003	dkk1b
A_15_P114200	0.0135408	-1.60981	NM_001114568	zgc:172270
A_15_P120429	0.0135475	1.94274	BI474294
A_15_P192596	0.0136184	1.54321	NM_001077383	c2cd2l
A_15_P110549	0.0137681	2.2496	NM_200608	bcmo1
A_15_P404840	0.013855	2.22745	CN178613	c15h1 1 of 51
A_15_P250181	0.0139951	-2.30866	CN317745
A_15_P261141	0.014	1.39935	NM_001128742	cdk5r1a
A_15_P244866	0.0141064	-1.98997	CN169990
A_15_P364420	0.014147	2.02668
A_15_P191636	0.014318	-1.50375	EB989854	lgals12
A_15_P111040	0.014343	1.4011	NM_131259	tcf7l2
A_15_P121286	0.0144626	-1.72277
A_15_P201311	0.0145621	1.56729	XM_693430	LOC570003
A_15_P265746	0.0146926	1.82652
A_15_P543527	0.0147174	1.66369
A_15_P105813	0.0148275	2.7992
A_15_P208051	0.0148612	-2.79679	NM_001039890	asb15b
A_15_P115257	0.0149461	-1.76363	NM_001099997	LOC559803

## Sheet: 3 dpf
Probeset ID	p-value (3 dpf DMSO vs. 3 dpf E2)	Fold-Change (3 dpf DMSO vs. 3 dpf E2)	GenbankAccession	GeneSymbol
A_15_P112480	1.92e-08	-35.0955	NM_131642	cyp19a1b
A_15_P138796	2e-08	-7.90571	NM_001044897	vtg1
A_15_P177026	6.85e-08	-7.27738	NM_001044897	vtg1
A_15_P110740	9.21e-08	-7.30013		vtg1
A_15_P136196	1e-07	-10.0466	NM_131642	cyp19a1b
A_15_P120419	1.18e-07	-9.0811	CN170013
A_15_P107695	2.23e-07	7.21742	NM_152960	fabp10a
A_15_P136201	4.2e-07	-10.1349	BC076104	cyp19a1b
A_15_P100902	4.47e-07	4.22853	NM_213149	fkbp5
A_15_P227811	7.13e-07	-6.69144
A_15_P112264	9.6e-07	2.61566	NM_001002568	gc
A_15_P120452	2.06e-06	-2.97737	NM_001007779	amh
A_15_P157105	2.45e-06	3.52904	NM_001114915	si:ch211-234p6.12
A_15_P106680	4.51e-06	-6.33759	NM_001044897	vtg1
A_15_P515257	4.65e-06	-6.0745
A_15_P174036	4.93e-06	1.62102	NM_001002192	cmah
A_15_P365290	5.42e-06	5.44435	NM_213149	fkbp5
A_15_P265871	9.76e-06	4.26518	EH507928
A_15_P223536	1.66e-05	3.99923	NM_001089577	rhcga
A_15_P284676	1.74e-05	3.25678	NM_205643	pnp4b
A_15_P173866	1.79e-05	1.44921	NM_001089494	acmsd
A_15_P120582	1.98e-05	2.65222	NM_205643	pnp4b
A_15_P106164	2.13e-05	-2.43418		zgc:101765
A_15_P252406	2.33e-05	2.31152
A_15_P116791	3.05e-05	2.43661	NM_199966	camk1ga
A_15_P132356	3.42e-05	1.91926	NM_131056	ins
A_15_P412200	3.53e-05	4.0997	XM_683705	serpinf2
A_15_P331649	4.31e-05	-2.9135
A_15_P142381	4.6e-05	-1.94904	NM_001045386	ugt5c2
A_15_P182006	5.68e-05	8.13506	XM_001333864	si:ch211-288g17.4
A_15_P110362	6.07e-05	1.45535	NM_001002338	pnpla3
A_15_P167556	7.06e-05	-5.2389		si:dkey-30c15.5
A_15_P111671	7.08e-05	2.13687		tdo2a
A_15_P131836	7.38e-05	-9.8795	NM_131642	cyp19a1b
A_15_P143271	9.44e-05	-3.87784	NM_001076711	f13a1a
A_15_P106371	9.95e-05	1.58042	CN315976	cpb1
A_15_P518122	0.000100716	-1.38164
A_15_P137141	0.000122135	2.44981
A_15_P174861	0.000166744	1.67624	NM_198816	pfkfb4l
A_15_P115731	0.000191808	1.74805	NM_131056	ins
A_15_P377540	0.000196829	3.4989	NM_001111147	hpx
A_15_P116028	0.000200967	7.11212	NM_001002076	fabp6
A_15_P321581	0.000226305	-2.3512	NM_001128542	rbm44
A_15_P107409	0.000238934	4.60618	EH551598	zgc:193725
A_15_P508422	0.000266497	2.46625
A_15_P207101	0.00027521	3.50413	NM_001007151	shbg
A_15_P107258	0.000277973	2.49079	NM_001005598	ttr
A_15_P192006	0.000322222	1.42176	NM_001040332	zyg11
A_15_P114293	0.000345455	4.46199	BC056563	hpx
A_15_P207341	0.000359361	1.50559	NM_213038	pik3r3
A_15_P106188	0.000394521	2.8405	NM_213162	agxtb
A_15_P185156	0.000419622	1.85115	NM_001130595	tlr5b
A_15_P155951	0.000427777	1.36547	XM_002666722	eps8l1
A_15_P102047	0.00045593	3.35623	NM_001159584	itln3
A_15_P106129	0.000471661	2.02539	NM_131005	epd
A_15_P181131	0.000505952	2.02135	XM_688868	LOC565599
A_15_P140736	0.000516801	2.18549	NM_001077538	neu3.3
A_15_P270731	0.000525114	-5.04298
A_15_P107172	0.000557515	1.67335	NM_001007294	ankrd9
A_15_P289711	0.00056847	1.7985		c19h1orf172
A_15_P518087	0.000573206	2.81179	CN327395
A_15_P466065	0.000623331	1.957
A_15_P146426	0.000691037	1.7865	NM_001160020	slc25a25b
A_15_P413855	0.000708395	4.19141	NM_001111147	hpx
A_15_P204256	0.000739983	1.7214	NM_200071	rhbg
A_15_P512702	0.000747842	-2.40616
A_15_P413325	0.000776725	-1.51638
A_15_P113967	0.000783921	1.45493	NM_181764	anxa4
A_15_P132351	0.000800071	1.65646	NM_001008595	gcga
A_15_P211046	0.000832025	2.11242	NM_001105601	zgc:101788
A_15_P148886	0.000839327	3.26896	NM_001098750	stoml3a
A_15_P222601	0.000865304	1.77998	XM_002661054	LOC100333266
A_15_P330021	0.000873797	-2.43978	CT645117
A_15_P450990	0.000906833	-2.38861	CT697669
A_15_P497887	0.000949911	1.55679	NM_001145576	gyg2
A_15_P111523	0.000958705	2.36515	NM_001017703	srd5a2a
A_15_P353760	0.000992335	-2.28457	CT706982
A_15_P237656	0.00100217	-3.60388	AF254638	vtg3
A_15_P203126	0.0010229	-1.38231	BC091813	greb1
A_15_P218901	0.00102921	-2.52697
A_15_P184861	0.00107175	-6.05668	NM_001045059	batf
A_15_P131071	0.00107839	2.81734	DQ489724	scn1ba
A_15_P412920	0.00108623	-2.25212
A_15_P340425	0.00118105	-1.41526
A_15_P106013	0.00119334	3.17037	NM_199612	cx32.3
A_15_P378415	0.00122882	1.74424	EH550393	LOC100000736
A_15_P481675	0.00123128	-2.62048
A_15_P184191	0.00123459	2.21377	XM_003200732	LOC100535217
A_15_P551947	0.00124179	2.46192	BC081488	ttr
A_15_P100058	0.00124768	-1.6647	NM_001193541	smc5
A_15_P110128	0.00125847	-2.63027
A_15_P148476	0.00127106	1.51386	NM_001089471	adrb2b
A_15_P219886	0.00127181	3.12253	EE711357	LOC100538070
A_15_P347100	0.00128093	-1.43289	NM_001113580	nub1
A_15_P116751	0.00130761	1.77841		zgc:66427
A_15_P103094	0.00132735	1.74312	NM_001044836	si:dkey-14d8.7
A_15_P450855	0.00135403	2.24426		hsd20b2
A_15_P105446	0.00136513	1.41905	NM_001044353	lpin1
A_15_P325726	0.0014067	-1.74392
A_15_P102138	0.00140865	1.50038	NM_198816	pfkfb4l
A_15_P107039	0.00142827	2.14364	NM_001004546	zgc:92111
A_15_P107520	0.0014622	1.84497	NM_001003736	cyp8b1
A_15_P330426	0.00146923	-4.10047	CT595894
A_15_P366470	0.00149203	1.81953	NM_182892	opn1mw3
A_15_P105312	0.00151309	-5.59922	NM_131372	cd74b
A_15_P190506	0.00153073	4.2502	NM_001159584	itln3
A_15_P119947	0.00154269	1.50811	NM_001005999	ctsll
A_15_P154941	0.00154509	1.60451	NM_212902	slc13a3
A_15_P177581	0.00157946	1.62808	BC122460	LOC559783
A_15_P177361	0.00157983	1.38112	NM_001040332	zyg11
A_15_P521862	0.00160439	-1.81776
A_15_P242936	0.00165956	-1.97677	XM_003200937	LOC100535676
A_15_P108237	0.00166246	-1.37925	CA975774
A_15_P376925	0.00166905	1.71318	XM_002661282	LOC100333796
A_15_P438095	0.00167875	1.36776		ct583700.1
A_15_P200136	0.00168472	1.51283	NM_131859	klf3
A_15_P102853	0.00169083	1.64887	XM_002663787
A_15_P457810	0.00170733	-2.53484
A_15_P110812	0.00171153	3.49108	NM_199605	zgc:66382
A_15_P150506	0.00171831	1.99116	NM_001080016	slc2a11l
A_15_P180916	0.00172494	1.40917	NM_001023574	phkg1b
A_15_P232766	0.00173313	1.84921	EH515432
A_15_P514047	0.00175114	2.10611	NM_213162	agxtb
A_15_P383005	0.00176361	2.20275	NM_001111147	hpx
A_15_P153946	0.00177738	4.27932	NM_001039837	dupd1
A_15_P435990	0.0017867	-2.76248
A_15_P604182	0.00185457	-2.37984
A_15_P296906	0.0018593	1.61719	XM_002665021	LOC100330544
A_15_P512482	0.00186575	2.25544
A_15_P437920	0.00187052	-2.90851
A_15_P149391	0.00187064	3.32433	NM_001002568	gc
A_15_P390610	0.00187768	-1.79365	CT592596
A_15_P253956	0.0018956	1.43458	DR726998
A_15_P382560	0.00196281	-1.53979		si:dkey-34k9.4
A_15_P136526	0.00198026	1.49431	XM_688297	dyrk4
A_15_P444305	0.00200253	2.37668	NM_212902	slc13a3
A_15_P206346	0.00201111	1.90969	BC090827	zgc:101788
A_15_P162301	0.00201837	2.55208	NM_001025180	c6ast4
A_15_P387495	0.00206181	2.18593	CT676446
A_15_P374145	0.00209542	-3.62468		si:ch211-262n1.3
A_15_P142661	0.00214736	2.64934	NM_001089577	rhcga
A_15_P259211	0.0022108	-2.02952
A_15_P568522	0.00221424	1.97995
A_15_P113519	0.00222423	2.00068	NM_001080022	mylipb
A_15_P350760	0.00223839	-1.39156	CT607766
A_15_P153831	0.00226847	1.50546	NM_001045415	lcn15
A_15_P601337	0.00228882	-1.5458
A_15_P116622	0.00237337	1.53577	NM_194411	ripk2
A_15_P107045	0.00237885	2.0269	NM_001007390	haao
A_15_P605087	0.00241229	-1.44141	BC055167	zp3
A_15_P284056	0.00242589	-2.39328
A_15_P140056	0.00243259	1.70758	NM_200849	slc22a4
A_15_P130321	0.00244018	4.16525	BC086847	LOC100535672
A_15_P299076	0.0024412	-1.72793	BM005010
A_15_P581037	0.00245146	-1.99386
A_15_P156006	0.00247021	1.87847	NM_001130592	nr1d2a
A_15_P355485	0.00249399	2.04637
A_15_P107687	0.0025125	-2.90147
A_15_P499552	0.00252899	-3.8095
A_15_P200736	0.00258504	1.40554	NM_001190306	map2k7
A_15_P242576	0.00259121	-4.22188	XM_002666028	LOC100003763
A_15_P233811	0.00259134	-1.43087	EH556305
A_15_P117874	0.0025983	3.33719	BC155662	cyp2r1
A_15_P569942	0.00261112	1.47897		si:dkeyp-51b9.3
A_15_P163056	0.00261249	1.67413	NM_001099996	vps37b
A_15_P235106	0.00261689	-1.37778	NM_001137658	frem1b
A_15_P367395	0.00262852	2.02679	NM_001002332	uox
A_15_P479285	0.0026386	-2.85228	CT670707
A_15_P195761	0.00263993	1.80392	NM_001045441	zgc:153650
A_15_P489712	0.00267944	1.8461
A_15_P332484	0.00271356	2.57645
A_15_P108643	0.00272138	1.41007	NM_001144040	cog3
A_15_P109678	0.00272366	3.26401	NM_001020732	cabp5b
A_15_P137051	0.0027334	1.67917	NM_001130621	chst6
A_15_P462390	0.00275025	-3.25663
A_15_P544002	0.00276209	-2.67587
A_15_P279111	0.0027683	-1.66511
A_15_P518867	0.00278751	-3.67361	CT662637
A_15_P305621	0.00281245	-2.79277	CT585414
A_15_P120537	0.00285874	1.60842	NM_001020638	cnot6l
A_15_P506692	0.00289154	2.16666	XM_003201704
A_15_P198111	0.00290151	1.539	XM_001919618	lyst
A_15_P107476	0.00291345	1.40857	NM_001039834	fut9
A_15_P440935	0.00291804	1.37281
A_15_P135381	0.00293908	-1.85956	NM_200411	zgc:64090
A_15_P188106	0.00294492	-4.12323	NM_001104940	ubn2
A_15_P108469	0.00295245	2.12661	BC067637	cpb1
A_15_P182866	0.00297128	1.90176	XM_001337464	LOC100001286
A_15_P362155	0.00297865	-1.75205	CT719353
A_15_P581822	0.00297921	-3.5366	XM_002664805	LOC100332249
A_15_P162271	0.00299689	1.37758	NM_001089448	zgc:162946
A_15_P394195	0.00300173	2.05222	EH448159
A_15_P103164	0.00305641	1.48408	AF533659
A_15_P101218	0.00307976	-3.97654	CK362166
A_15_P112361	0.0031034	2.29883
A_15_P109102	0.00313601	1.83691	NM_001102636	fut9
A_15_P208351	0.00316341	-1.40672	NM_001013331	zgc:113263
A_15_P326931	0.00318404	2.06665	CT669162
A_15_P341600	0.00318827	-2.37281
A_15_P136406	0.0031919	1.74728	XM_694635	LOC571079
A_15_P114059	0.00321188	1.66237	NM_001256210	pnkd
A_15_P538302	0.00321873	3.47687	NM_001030152	si:ch211-240l19.5
A_15_P173336	0.00324852	-1.5615	NM_213462	cwc25
A_15_P471175	0.00331087	-2.19383
A_15_P500092	0.00334768	2.99865	XR_084235	trim35
A_15_P160181	0.00335838	1.82974	NM_199774	dusp7
A_15_P423055	0.00337045	2.13733		coq10b
A_15_P297121	0.00337128	2.3636
A_15_P284271	0.00337593	-2.61772
A_15_P237156	0.00337762	2.5152	NM_001128396	LOC100149646
A_15_P160651	0.00337999	-1.51373	NM_001099249	zgc:165627
A_15_P201657	0.00338044	-1.75098		abi3bp
A_15_P119670	0.00339348	-5.20404	NM_152953	cyp11a1
A_15_P556917	0.00341329	1.67624	XM_003200916	LOC100535246
A_15_P319661	0.00341521	1.53866
A_15_P169056	0.00342951	1.64471	NM_001080597	d2hgdh
A_15_P131723	0.00343949	2.16998	AF043903	pcdha
A_15_P141866	0.00344353	-1.69886	NM_001030182	etv1
A_15_P164796	0.00349102	2.087	NM_001077612	phkg1a
A_15_P597582	0.00350027	1.83666	EE694754	wu:fa98e11
A_15_P117696	0.00350241	1.55559	NM_001003570	mfsd2ab
A_15_P295201	0.00352476	-5.62559
A_15_P108353	0.00352569	1.47397	AY075045	cr388416.1
A_15_P210306	0.00352938	1.51055	NM_001076564	sgk2b
A_15_P312151	0.00353749	-1.36822	EH450415	si:ch211-253b1.6
A_15_P157171	0.00353906	1.49213	XM_690968	slc12a7b
A_15_P118188	0.00356637	2.32959	NM_001002332	uox
A_15_P148581	0.00357279	-3.45233	NM_200496	vstm2l
A_15_P197501	0.0035856	1.44047	NM_001115125	hkdc1
A_15_P579297	0.00360291	1.38259	NM_001079975	sesn2
A_15_P199346	0.00370981	3.30204	BC117649	wu:fb63a08
A_15_P104718	0.00371124	1.43608		ephb2b
A_15_P201506	0.00374736	1.73124	NM_001144814	cxcr7b
A_15_P254166	0.0037549	-3.22244	DT070237
A_15_P104082	0.00375881	1.42434	NM_001040044	c1h19orf53
A_15_P586537	0.00377575	-4.48862	CF998923
A_15_P165166	0.00378247	1.38808
A_15_P229331	0.0037879	-2.40214	EE699268
A_15_P149526	0.00380586	3.14559	NM_001079853	cyp2x12
A_15_P349490	0.0038175	1.9043
A_15_P374066	0.00384273	-2.65487
A_15_P166761	0.00388568	-3.61892
A_15_P104838	0.00391522	-2.4029		zgc:101040
A_15_P152456	0.00392597	1.67849	NM_001077158	btr02
A_15_P132451	0.00393601	1.80131	NM_001007284	mxc
A_15_P417175	0.00396191	1.43093	CK362122
A_15_P345895	0.00398357	-3.12873
A_15_P112622	0.00401388	1.79067	NM_001002149	pigk
A_15_P191816	0.0040238	2.56208	XM_003198863	si:dkey-192d15.2
A_15_P386385	0.00402668	-2.4155	CT627656
A_15_P405270	0.0040456	-5.49302	BI533424
A_15_P476185	0.00405615	2.07262
A_15_P104973	0.00405995	-1.59884	NM_001007351	btg3
A_15_P193951	0.00407881	2.82331	NM_001076767	zgc:153921
A_15_P114805	0.00415174	2.32798	BC054656
A_15_P103003	0.00422658	3.30515	NM_213050	chia.1
A_15_P357715	0.00423641	-2.62595
A_15_P176291	0.00424847	1.60815	NM_001017853	cbx7a
A_15_P109694	0.00427404	1.68431	NM_001110476	tesk2
A_15_P347000	0.00436319	1.63397
A_15_P226721	0.00438213	1.91685	NM_001076593	zgc:153394
A_15_P274421	0.00438619	2.06973
A_15_P287011	0.00438723	2.05285	XM_003199658	cabz01048956.1
A_15_P145156	0.00439187	-3.01885		bx664721.1
A_15_P144761	0.00440531	1.41752	NM_001080090	oaz2b
A_15_P174286	0.00442805	1.45007	NM_001098248	LOC559127
A_15_P152346	0.00443814	1.58319	NM_200965	atp2a2a
A_15_P120872	0.00444681	-2.56398
A_15_P295101	0.00445048	-2.08628
A_15_P107948	0.00448958	1.41917	XM_003199534	syngr2b
A_15_P137721	0.00449483	-2.04821	XM_692723	si:ch211-213a13.8
A_15_P117702	0.00450785	-3.54892	XM_003198725	mtif3
A_15_P146611	0.00451548	2.22495	CK148353	si:ch73-138i16.1
A_15_P204406	0.00451868	-1.46701
A_15_P281476	0.00452548	2.30801
A_15_P108709	0.0045279	-1.40395	BM034833
A_15_P267611	0.00454619	-3.5698
A_15_P156141	0.00455394	1.98232	NM_001002338	pnpla3
A_15_P187316	0.00457964	2.34058	NM_205729	nr1d1
A_15_P142821	0.00459464	1.8818	NM_001037102	slc8a1a
A_15_P326046	0.00461321	-2.57511	CT672909
A_15_P272341	0.0046201	1.82029		c1galt1b
A_15_P279746	0.00464606	1.40035
A_15_P137736	0.00468352	-2.12935
A_15_P103015	0.00469424	2.50279	NM_131524	dazl
A_15_P217401	0.00470735	-1.59646
A_15_P111944	0.00471702	1.38401		f2
A_15_P113036	0.00472425	1.55739	NM_199796	bin2b
A_15_P120815	0.0047369	-1.66023	BC065887	cell
A_15_P545477	0.00475353	2.10975	XM_001340016
A_15_P324841	0.00480624	-4.80325	CT635911
A_15_P348405	0.00480963	-1.82848
A_15_P414750	0.00482134	2.42209	NM_001199766	macc1
A_15_P139766	0.00482183	1.45037	NM_001100006	snx18a
A_15_P355595	0.00484385	-1.77597	CT731410
A_15_P105028	0.00486437	-1.52148		EDN2
A_15_P436215	0.00490069	-5.56884
A_15_P117527	0.00490594	-1.75753
A_15_P570492	0.00492236	-3.04148
A_15_P504667	0.00496755	1.81657
A_15_P119721	0.00499258	1.43533	CO350383
A_15_P192746	0.00500385	1.37111	NM_198914	sult2st1
A_15_P116745	0.00500931	2.63591	NM_205752	b3gnt2b
A_15_P505267	0.00504419	1.78351
A_15_P233201	0.00509111	-1.76619	EH529054
A_15_P551817	0.00509558	1.5273	XM_001920844	bdp1
A_15_P533692	0.00509644	-1.60347	NM_001114576	cep70
A_15_P241131	0.00509733	1.39544	XM_001340960	LOC100000890
A_15_P304016	0.005105	-1.88512	NM_001002086	nudt5
A_15_P170626	0.00511298	1.72368	NM_001002662	rgs2
A_15_P278296	0.00512582	1.75121
A_15_P433955	0.00512779	-1.4016		grk6
A_15_P194791	0.00513354	1.41726	NM_001024386	itgb4
A_15_P537922	0.00513528	1.49877	BC154516	usp34
A_15_P153901	0.00516789	-4.51363	NM_001076760	ccdc37
A_15_P466340	0.00520684	-1.68231
A_15_P439855	0.00526934	1.49143	BC129373	wu:fj35c01
A_15_P153881	0.00527418	-2.13145	NM_001033920	ahrrb
A_15_P461055	0.00528737	1.35452		b4galnt2
A_15_P564042	0.00529628	2.56309	NM_001145584	si:ch211-233a24.2
A_15_P601562	0.00533186	-1.51266
A_15_P164256	0.00535103	1.87024	NM_001080692	ugt5b4
A_15_P179861	0.00536723	-2.51289	DV597150	LOC100003307
A_15_P599207	0.0053808	1.76431	NM_001024408	ela3l
A_15_P164181	0.00538923	1.38247	NM_001076564	sgk2b
A_15_P446780	0.00539556	2.08471
A_15_P228446	0.00540328	2.00543	NM_001130592	nr1d2a
A_15_P111950	0.00541332	-2.1845	AJ286843
A_15_P523897	0.00542889	-2.12931	CT640660
A_15_P106716	0.00545756	2.26459	NM_001008599	zgc:103559
A_15_P138521	0.00546165	1.72364	XM_001342080	LOC100002292
A_15_P133441	0.00547098	2.49109	BC044419	sypl2a
A_15_P338200	0.00550978	-1.73266	XM_680985	fam120c
A_15_P242486	0.00551097	1.53692	NM_001245991	LOC100005283
A_15_P242891	0.00553835	2.6388	XR_084434	kctd20
A_15_P414600	0.00555337	2.65201
A_15_P351310	0.00556052	-1.66995	CT701319
A_15_P113799	0.00558976	3.39661	NM_212618	ctrb1
A_15_P554137	0.00560665	-1.81476
A_15_P109764	0.00564191	1.50984	NM_001002173	nr4a1
A_15_P601302	0.00567884	-2.50813
A_15_P199351	0.00571206	-1.5519	NM_131277	pax3a
A_15_P453610	0.00572109	-2.02408	BQ481004
A_15_P199191	0.00573471	-2.7155	XM_694125	gbp2
A_15_P468270	0.00574143	1.8157	NM_200976	prpf8
A_15_P117649	0.00579082	3.96713	NM_207082	rhcgb
A_15_P141966	0.00579122	-2.03995	NM_001083095	taar12c
A_15_P158376	0.00580601	2.13967	XM_001338854	LOC798445
A_15_P212126	0.00580744	2.19197	NM_001040306	kmo
A_15_P131576	0.0058166	-1.8485	Y13950	hoxb1a
A_15_P451555	0.00585698	-2.16367	EE694534
A_15_P118186	0.00587132	-1.52601	NM_001002603	ccdc65
A_15_P120294	0.00589056	1.51885	NM_131566	prph2a
A_15_P111518	0.00589195	1.40691	EE322643	si:dkeyp-110e4.6
A_15_P500942	0.0059026	2.74634	XM_002661356	cu571169.3
A_15_P102375	0.00593714	1.75728	NM_131624	slc34a2a
A_15_P110142	0.00595295	-1.55902
A_15_P119191	0.00596379	1.78468	NM_201167	hpda
A_15_P185301	0.00596566	-4.11274	XM_001332010	LOC792524
A_15_P304376	0.00597719	-1.93189	XR_118018
A_15_P375175	0.00598153	-2.87346	XM_002666173	LOC100334996
A_15_P140526	0.00603096	3.70018	NM_199736	slc6a19b
A_15_P468260	0.0061011	-2.02035
A_15_P169051	0.00611972	1.57756	NM_001013280	zgc:113442
A_15_P108034	0.006191	-3.49532	NM_201209	sh3bgrl
A_15_P389525	0.00623342	-2.45652
A_15_P183616	0.00623785	1.95763	NM_001199101	wisp2
A_15_P101461	0.00624707	2.03207	NM_001082929	si:ch211-240l19.7
A_15_P541977	0.00625894	-2.26961	NM_001080050	rad21l1
A_15_P347245	0.00628416	4.00209		cr385054.2
A_15_P495192	0.00632704	1.94104	BC117653	si:ch211-267e7.2
A_15_P173891	0.00633432	-2.82041	NM_001098779	zgc:165655
A_15_P101828	0.00633934	1.56063	BC057504	dab2
A_15_P230801	0.00635644	1.7269	EE210955
A_15_P180081	0.00641129	-2.73664		cr352285.1
A_15_P297681	0.00641705	2.58094	EH485111	LOC561388
A_15_P120987	0.00647144	1.91155	NM_001145602	LOC568915
A_15_P363520	0.0064913	1.72886		adam28
A_15_P401090	0.00650564	1.4362	NM_001004607	pxmp2
A_15_P210866	0.0065174	-2.06765
A_15_P108563	0.00653444	1.97578	NM_001077273	fam19a4
A_15_P556007	0.00653724	1.89036	CO810549	im:7142583
A_15_P272306	0.00656604	2.94469	NM_001110021	cpb1
A_15_P185871	0.00658322	1.4586	NM_001002389	ip6k2
A_15_P102753	0.0065867	1.66241	BI475983
A_15_P537357	0.00661186	1.35228
A_15_P145491	0.00662043	1.43562	XM_002667470	LOC100330946
A_15_P166346	0.00662425	4.22944	NM_001166211	ca4b
A_15_P158041	0.00666256	2.1969	BC146707	umodl1
A_15_P477815	0.00671982	-2.56193	CT673634
A_15_P279911	0.00672909	-2.86412	CT721115
A_15_P111831	0.00673708	1.39338	NM_213196	galnt6
A_15_P448235	0.00673815	1.36565	EH468421
A_15_P263516	0.0067412	2.6744	BC074074	si:rp71-68n21.10
A_15_P388115	0.00674741	-3.01479	CT630009
A_15_P217781	0.00675721	-2.23689
A_15_P301326	0.00676574	-2.70011
A_15_P203351	0.00677804	1.58597	XM_001338652	LOC798235
A_15_P485680	0.00679188	1.44725
A_15_P360650	0.00681251	-1.78484	CT697429
A_15_P107927	0.00683145	1.41123	BC124740	wu:fb15e04
A_15_P103397	0.00685991	1.90737
A_15_P283406	0.006862	-4.67124
A_15_P256166	0.00686763	2.30511	CT670379
A_15_P159346	0.0068885	1.47119	NM_212644	dennd5b
A_15_P518047	0.00689106	-1.47821	XM_002663395	tbc1d4
A_15_P544782	0.00689307	2.05845	XM_001344582	cabz01071909.1
A_15_P201466	0.00690131	2.51373
A_15_P214996	0.00690674	-3.20592
A_15_P218301	0.00692416	-1.68928
A_15_P601437	0.006939	-1.72799
A_15_P575767	0.00694925	-4.88691	EE300122
A_15_P462170	0.0069629	-5.16268
A_15_P435145	0.00697625	1.46183		ankrd50
A_15_P132071	0.00699353	-1.46261	AF273883	ighv3-2
A_15_P106522	0.00701172	1.43548	NM_213179	slc20a1a
A_15_P455695	0.00708038	-2.2936	BI885358
A_15_P473915	0.00709377	-2.08312
A_15_P384915	0.00709673	-1.44667
A_15_P204506	0.00711112	1.37874	DQ278875	tg
A_15_P116130	0.00713382	-1.36463	XM_003199905	LOC100149048
A_15_P141526	0.00714104	1.60197	NM_001102388	ankrd1b
A_15_P139886	0.00720251	-1.82906	NM_001098393	zgc:162740
A_15_P199656	0.00720766	1.66158	BC117653	si:ch211-267e7.2
A_15_P117755	0.00725041	2.5798	NM_199281	slc13a1
A_15_P101460	0.00727101	1.96052	NM_214779	nr5a5
A_15_P348255	0.00733152	-3.71672
A_15_P364600	0.00733525	-1.53271	NM_001130769	LOC556451
A_15_P104351	0.00734543	-2.94333
A_15_P188086	0.00735803	-2.06219	NM_001161654	notum3
A_15_P156746	0.00737988	1.47653	NM_001110467	sgk3
A_15_P562372	0.00738246	2.50724
A_15_P490067	0.0073847	2.01579
A_15_P137606	0.00740908	-2.72644	EB942826	LOC100002776
A_15_P200936	0.00740908	1.73888	DN895125	si:dkey-77f17.1
A_15_P436160	0.00741943	1.63293
A_15_P493607	0.00742898	-2.63416
A_15_P420075	0.00744046	1.70901	XM_678423
A_15_P197586	0.0074642	1.70263	EB936754	LOC100330303
A_15_P109717	0.00746626	1.61279
A_15_P217766	0.00746912	-2.25286
A_15_P585687	0.00749422	1.95835
A_15_P529942	0.00749689	-2.44521
A_15_P595217	0.00750115	-1.4883	CT667637
A_15_P112823	0.00753088	1.67505	NM_001044830	zgc:153031
A_15_P203146	0.00756845	1.56535	XM_692476	LOC569113
A_15_P349475	0.00758052	1.58512	NM_001243875	npc1
A_15_P290176	0.00758944	-1.93689	NM_001110290	LOC100004933
A_15_P187676	0.00759873	1.75802	XM_001341462	LOC100001520
A_15_P182241	0.00761144	2.08331	NM_001080040	pkhd1l1
A_15_P313621	0.00762775	-2.88558	CT615543
A_15_P146191	0.00764727	1.95421	NM_001128729	klf9
A_15_P287681	0.0076525	1.91702
A_15_P109645	0.00767035	1.57797	XM_679435	prom2
A_15_P100928	0.00767974	-4.31785	BI883257
A_15_P188261	0.00768955	2.59823	NM_001145623	LOC100001558
A_15_P190541	0.00770633	1.56419	NM_001020594	neurl1b
A_15_P377595	0.0077234	-3.08898	CN503237
A_15_P144506	0.00774158	-4.66835
A_15_P307641	0.00774367	2.27765	CT677395
A_15_P110208	0.00774924	1.40897
A_15_P160036	0.00779925	1.3745	XM_003198543
A_15_P112852	0.00780326	1.83603	XM_003200427	si:dkey-238c7.13
A_15_P578037	0.00780407	-1.9896	EE689551
A_15_P188846	0.00780426	1.48816	NM_001130781	vsig8
A_15_P458005	0.00781791	-2.32074	BI475957
A_15_P195323	0.00783098	1.79004	BC155143	btr26
A_15_P117387	0.00783582	1.9873		ptp4a3
A_15_P116535	0.00786661	1.85558	NM_001002214	tfcp2l1
A_15_P140891	0.00788364	-4.08551	NM_183071	h1m
A_15_P546787	0.0078839	-2.81527
A_15_P204286	0.00793484	-4.36052	XM_679060	dcst2
A_15_P160081	0.00793894	1.61678	NM_001083017	rnf126
A_15_P171126	0.0079458	1.64072	NM_001082917	myct1
A_15_P107533	0.00794634	1.52072	NM_200871	pde6c
A_15_P118532	0.00794933	1.7035	NM_001002217	cpa4
A_15_P285211	0.00795254	-3.0716
A_15_P246311	0.00800108	1.61754	NM_001040040	illr4
A_15_P377400	0.00802749	2.17627
A_15_P148906	0.00804776	1.81011	NM_001020668	zgc:112242
A_15_P291216	0.00804884	1.93735	NM_001110530	cldn17
A_15_P285126	0.00812705	2.47059	XM_679435	prom2
A_15_P101400	0.00814845	1.67883	BC096960	scel
A_15_P442885	0.00816227	-2.65337
A_15_P337755	0.00816262	-1.62742
A_15_P336690	0.00816367	-3.56554
A_15_P100115	0.00818031	2.00208	AW777531	wu:fk47b03
A_15_P116312	0.00822907	-1.57933	NM_001076665	rab21
A_15_P307401	0.00824865	-1.38901
A_15_P260376	0.00826424	1.7545	NM_001105113	plscr3a
A_15_P566352	0.00828705	-2.06513
A_15_P285221	0.00830715	1.79377
A_15_P120163	0.0083266	2.55981	CO813385
A_15_P389910	0.00832968	-1.61073	XM_002664123	fam178a
A_15_P217181	0.00840311	-2.43361
A_15_P145946	0.00843863	1.84961	XR_044772	RUSC2
A_15_P119518	0.0084478	-1.74173
A_15_P572152	0.00847396	1.84053	XM_003201610	LOC100535428
A_15_P160781	0.00847533	2.94136	NM_001044713	si:dkey-12e7.1
A_15_P198176	0.00849208	-1.43778	BC055594	ephx1l
A_15_P162561	0.00850072	1.36356	NM_131672	csf1ra
A_15_P326086	0.00852075	-5.19387	CT729853
A_15_P243606	0.00853114	1.74252
A_15_P437965	0.00854742	1.59172	NM_001017703	srd5a2a
A_15_P287026	0.00856524	-4.07277
A_15_P189801	0.00859156	-2.77923	XM_001340414	rab32b
A_15_P480280	0.00860507	-2.46806	CT700096
A_15_P309526	0.00860671	-1.6622	CT681148	LOC100537484
A_15_P172781	0.008607	2.29634	NM_001033753	zgc:113314
A_15_P318276	0.00861578	1.50514
A_15_P192676	0.00866492	-2.26938	NM_001045274	taf1a
A_15_P170981	0.00866833	1.37279	NM_001077280	c19h18of2
A_15_P349790	0.00867353	-3.06412	BC127388	sytl1
A_15_P156806	0.00867357	1.76755	BC155641	plcxd2
A_15_P413010	0.00867943	1.68644	XM_002666771
A_15_P181041	0.00868478	1.37908	NM_001080580	slc6a7
A_15_P319296	0.00869145	-2.36303
A_15_P113734	0.00869271	1.3693	NM_213390	f2
A_15_P194126	0.00870485	-1.7707		si:ch211-168m18.3
A_15_P353725	0.00871683	1.90324	CT648344
A_15_P216396	0.00873806	3.00416
A_15_P118032	0.0087496	-2.08896
A_15_P154096	0.00876551	1.58241	NM_001083100	trim46b
A_15_P303491	0.00877272	-2.17488
A_15_P320761	0.00880204	-2.22347
A_15_P528567	0.00881547	-3.11193
A_15_P370525	0.00881854	-3.36345	CT688872
A_15_P272641	0.0088638	1.39202	XM_688684	gpatch8
A_15_P422875	0.00887987	-2.25964
A_15_P119329	0.00893843	1.42328	NM_001045360	cyb5r2
A_15_P445545	0.00894726	-4.20963
A_15_P150841	0.00896448	-1.85912	NM_001003871	wdr55
A_15_P209166	0.00898102	1.4934		acad11
A_15_P444025	0.00898986	-1.57866	FP224362
A_15_P210966	0.00900169	-3.04702	NM_001083038	taar10
A_15_P559077	0.0090109	2.76418
A_15_P510877	0.00901191	2.61512
A_15_P103999	0.00902738	2.80484	XM_003199923	bx571981.3
A_15_P148336	0.00906042	1.44396	NM_200400	dnajc5gb
A_15_P432770	0.00906134	2.31277
A_15_P422605	0.00906703	-1.65357
A_15_P473165	0.00907269	-1.86629
A_15_P488985	0.00912477	2.22672	XM_002662505
A_15_P107230	0.00913925	1.85142	NM_001111158	pdp1
A_15_P158861	0.00916435	1.66627	XM_681936	si:dkey-14d8.1
A_15_P488975	0.0091681	-3.65509		CR450814.1
A_15_P198866	0.00916828	2.21811	EL648751	si:ch211-106h4.4
A_15_P167416	0.00918259	1.63921	NM_152983	myo7aa
A_15_P106279	0.00919349	1.41146		zfand5a
A_15_P529192	0.00919732	2.15379
A_15_P356035	0.00920258	-1.35464	CT648830
A_15_P264386	0.00920502	-1.62938	BI886704	kif20ba
A_15_P151726	0.00920913	1.62162	NM_001003526	zgc:100868
A_15_P387810	0.00922108	2.61433	CT629558
A_15_P145046	0.00922134	2.07075	XM_682404	LOC559097
A_15_P130931	0.00925644	-1.40859	NM_001110759	hoxc12a
A_15_P225841	0.00927231	2.23485		ebi3
A_15_P107042	0.00928799	1.5514	AL728139	nono
A_15_P219126	0.00929379	2.47823
A_15_P160764	0.00930408	1.49453	NM_001048066	casp3b
A_15_P101148	0.00930982	1.81299
A_15_P423685	0.00931156	-2.82958
A_15_P349125	0.00931813	-1.97794
A_15_P201956	0.00934521	1.55545	EE301062	mfsd6b
A_15_P130021	0.00936023	1.38674	XM_001343335	adamts12
A_15_P143841	0.00937973	1.5282
A_15_P115779	0.00938192	1.53987		snx14
A_15_P158956	0.00943674	-2.08271	XM_003201102
A_15_P106261	0.00944059	1.35484	NM_001044353	lpin1
A_15_P528837	0.00944282	1.49847	NM_001127516	hmox1
A_15_P100017	0.00947323	-1.4729	XM_692631	wdr66
A_15_P183761	0.00949192	1.41117	XM_680725	LOC557632
A_15_P403250	0.00953159	-2.53196	AI793776	wu:fc52h10
A_15_P596407	0.00955074	1.52692	NM_001083838	med13
A_15_P559422	0.00959487	-4.80123	EH538250
A_15_P530597	0.00961868	-3.17097
A_15_P376390	0.00962287	1.65441	NM_001089401	ubtd1
A_15_P114119	0.00963921	2.31166	NM_001005320	erbb3a
A_15_P524792	0.00964159	1.52435	CT670725
A_15_P494517	0.00965317	1.72932
A_15_P118175	0.00966647	-2.16411
A_15_P111987	0.00966905	2.43001	CN171208	wu:fd13e03
A_15_P493137	0.00967573	1.9834	NM_001098190	naaladl1
A_15_P350060	0.00968312	1.40289	EH438071	wu:fc15e02
A_15_P139681	0.00968469	3.18933	NM_001017658	lgals3bp
A_15_P268761	0.00969103	2.36545	XM_690332	si:dkey-38k3.2
A_15_P600152	0.00969359	2.05784
A_15_P169726	0.00969366	3.23317	NM_001080565	c12h10orf8
A_15_P290051	0.00970823	-2.30915
A_15_P113950	0.00970897	1.72198	XM_003200489	LOC100535895
A_15_P407450	0.00972111	-2.26863
A_15_P493562	0.00972636	1.63676
A_15_P524372	0.00973154	1.83976	CT637226
A_15_P232951	0.0097326	-2.5135	EH522785
A_15_P176321	0.00973953	1.37539	NM_001080649	ahcyl2
A_15_P246676	0.00975904	-2.22087	XM_678141	LOC555591
A_15_P148087	0.00978052	-2.03469	NM_001009558	il15l
A_15_P243096	0.00978744	-1.85152	XM_002666174
A_15_P293961	0.00979115	-2.52309
A_15_P173331	0.00982216	2.49549	NM_001033103	ndufa12
A_15_P111759	0.00982722	1.61041	NM_001007428	cadm4
A_15_P120957	0.00983593	1.9959	NM_001002379	entpd8
A_15_P107222	0.00984606	2.22114	NM_201022	lipc
A_15_P224601	0.00985635	1.6013	NM_001102621	aspg
A_15_P478190	0.0098925	-2.05627		LOC794759
A_15_P328441	0.00990102	2.30067	CT698528
A_15_P582182	0.00990915	-1.83382
A_15_P104877	0.00991668	-1.63464	NM_201503	mmp13a
A_15_P551347	0.00996569	2.34896	AL915189
A_15_P236266	0.00999274	2.98284	NM_001030183	per1a
A_15_P460330	0.0100072	2.52254	XM_001332792	LOC793137
A_15_P103450	0.0100148	1.49678	NM_001002144	med22
A_15_P106655	0.0100219	2.01872	EH546493	cabz01101954.1
A_15_P113156	0.0100394	1.93328	NM_001110109	cbln8
A_15_P513892	0.010055	-1.80459
A_15_P272151	0.0100711	-1.77994
A_15_P201476	0.0100853	-2.27866	NM_001128329	LOC554606
A_15_P499672	0.0101138	1.8811	XM_001920985
A_15_P119207	0.0101266	1.5637	NM_001045308	zgc:136474
A_15_P418190	0.010138	-1.75612	EH485708	wu:fi28f11
A_15_P177216	0.0101676	-1.3868	NM_131029	ntn1a
A_15_P155226	0.0101728	-1.53512	NM_001130777	slc39a4
A_15_P352725	0.0101868	-2.38074	CT697635
A_15_P374510	0.010188	-2.20676	BC124263	si:ch211-248e11.2
A_15_P320601	0.0101916	-1.45027
A_15_P550092	0.010198	2.67702	NM_001123239	si:ch211-266a5.12
A_15_P198846	0.0102113	1.48776	BC154649	lipin2
A_15_P142611	0.0102294	1.83521	NM_001080172	prhoxnb
A_15_P503627	0.010255	-1.98545	XM_702162	si:ch211-12e13.2
A_15_P204336	0.0102814	1.89537	XM_003200183	chrnb2b
A_15_P391530	0.0102958	-2.52346		si:dkey-26i13.8
A_15_P373915	0.0102968	-2.77631	EG567647
A_15_P333934	0.0103341	-1.56856
A_15_P283211	0.0103573	1.61817	XM_680506	raph1
A_15_P197801	0.0103729	1.96177	NM_001007133	zgc:152791
A_15_P527312	0.0103732	-2.55094	CT625935
A_15_P193071	0.0103937	2.28122	NM_001045464	ms4a17a.16
A_15_P385830	0.0104028	1.92627	XM_695355
A_15_P180226	0.0104061	2.28038	CK691211	im:7154960
A_15_P151256	0.010457	2.66197		zyg11
A_15_P522307	0.0104848	-2.27804	CT735020
A_15_P481645	0.0104864	-2.21578	CT655114
A_15_P153146	0.0105103	-2.02695	NM_001089499	c24h8orf34
A_15_P493932	0.0105399	-2.42303
A_15_P150131	0.0105423	1.92919	NM_001045198	hook1
A_15_P388145	0.0105521	-1.93895
A_15_P106721	0.0105591	1.7442		syt5a
A_15_P577552	0.0105665	1.42566	NM_131887	cebpd
A_15_P427490	0.0105816	1.35626		rnf19b
A_15_P545777	0.0105965	-2.1945
A_15_P299836	0.0106156	-3.03588
A_15_P102082	0.0106175	-1.88456	BI842162
A_15_P197901	0.010621	-5.98451
A_15_P113431	0.0106317	2.14643
A_15_P223226	0.010657	2.21313	XM_678423
A_15_P410105	0.0106627	1.90762	XM_001344665	LOC100005729
A_15_P287161	0.0106723	-1.76657
A_15_P582472	0.0106938	-1.47135		zranb2
A_15_P195501	0.0106968	1.63552	NM_200825	zgc:73075
A_15_P444640	0.0107112	-4.38355
A_15_P529377	0.010744	1.4116	NM_213475	gtpbp1
A_15_P319271	0.0107484	-3.94883	EX155381
A_15_P332124	0.0107552	-3.28348
A_15_P206216	0.0107649	1.68665	NM_001025465	sox8
A_15_P475130	0.010813	-1.48677
A_15_P287386	0.0108247	1.69606	NM_199966	camk1ga
A_15_P101592	0.0108361	1.35379	NM_183348	sult1st3
A_15_P507617	0.0108649	-2.83167
A_15_P570167	0.0108763	1.43577	NM_001098248	LOC559127
A_15_P433555	0.0109107	2.11285	NM_201076	sh2d3cb
A_15_P226191	0.0109395	-2.00945
A_15_P227681	0.0109672	1.74062
A_15_P319596	0.0109762	1.7661
A_15_P109402	0.0109783	1.45049	BC075971	pllp
A_15_P454025	0.0109867	2.54357
A_15_P176516	0.0110028	2.19794	NM_001017691	dapp1
A_15_P562557	0.011009	2.14013
A_15_P109608	0.0110261	-1.73041
A_15_P560492	0.0110276	2.2835	EH589330
A_15_P477840	0.0110367	-1.46788
A_15_P284716	0.0110577	1.55039	NM_001079661	fam26f
A_15_P232536	0.0110991	-2.92083	EH504004
A_15_P418325	0.0111111	1.56441	CN014428
A_15_P456900	0.0111404	-2.13287
A_15_P476580	0.0111415	-2.57034	CT661546
A_15_P297151	0.0111768	1.95708	CN174382
A_15_P381940	0.0111784	-2.63479
A_15_P116971	0.0112036	1.38741	NM_199837	fem1a
A_15_P206956	0.0112102	2.24002	NM_001080071	zgc:158445
A_15_P246411	0.0112439	1.41588	NM_001012246	fgf19
A_15_P208601	0.0112485	-4.50872	NM_001003579	morc3b
A_15_P566807	0.0112647	1.67602	NM_001081631	arhgef1a
A_15_P105000	0.0112771	2.42696
A_15_P170106	0.0112815	-2.22506	NM_131871	guca1b
A_15_P108038	0.011284	1.42937	NM_001083105	si:dkeyp-113d7.7
A_15_P578722	0.0112981	1.95017	NM_001045298	zgc:136808
A_15_P212181	0.0113086	-3.45717	BC085601	zgc:103746
A_15_P167576	0.0113141	-2.07106	XM_003200424	si:dkey-30c15.17
A_15_P230446	0.0113241	-1.55571
A_15_P551667	0.011345	1.75415	AL921489
A_15_P100770	0.0113518	1.99211	NM_001040306	kmo
A_15_P118406	0.011361	-3.9843	BC065602	exosc6
A_15_P583792	0.0113744	2.21449	AL918734
A_15_P164741	0.0113857	-1.53615
A_15_P101901	0.0114662	-2.58107	NM_194361	mpz
A_15_P158576	0.0114692	1.35234	NM_201085	hmgcs1
A_15_P555627	0.0114748	-2.2629
A_15_P190791	0.0114798	1.67946	NM_001190933	pdgfrb
A_15_P200086	0.0114799	2.19849		drd5
A_15_P119658	0.0114808	1.76508		zgc:154055
A_15_P589567	0.0114867	-1.60255	EB970379
A_15_P162726	0.0115223	2.11831	BC077107	ap1m3
A_15_P426945	0.0115315	2.10268	CT709887
A_15_P231661	0.011539	1.77028	CT701099
A_15_P155141	0.0115429	2.74719		trpm2
A_15_P381440	0.0115631	-1.37818
A_15_P452810	0.0115641	-2.06779
A_15_P192606	0.0115703	-3.10363	NM_194400	hes6
A_15_P312306	0.0115947	-2.11733	NM_001114441	ap1m3
A_15_P211541	0.0116048	-1.96118	DQ021477	rad52
A_15_P137796	0.0116483	-3.44694	NM_001083082	si:ch211-222k6.1
A_15_P592707	0.0116842	-2.26997
A_15_P392025	0.0116954	-2.24634	NM_131454	eif4e1b
A_15_P262051	0.0117043	1.64416	AI416329
A_15_P200681	0.0117102	1.66763	XM_681035	dok7
A_15_P252416	0.0117286	2.44175	EB955755
A_15_P326851	0.0117417	-2.41034
A_15_P391380	0.0117464	-2.38775	EB885022	jph1a
A_15_P110965	0.0117469	1.66008	NM_001004629	ms4a17a.5
A_15_P136446	0.0117559	1.68692	NM_001135631	atp2b1b
A_15_P545847	0.0117626	2.10952
A_15_P162256	0.0117637	1.56435	NM_001039827	kcnj11
A_15_P312036	0.0117714	1.38594		erbb3a
A_15_P444470	0.0118059	2.80797
A_15_P276201	0.0118124	1.92434
A_15_P308901	0.0118309	2.34607	CD604789
A_15_P193831	0.011833	1.76209	NM_001082851	pafah1b2
A_15_P435205	0.0118348	1.47724	NM_213190	tnfrsf1a
A_15_P153756	0.011839	2.72794	NM_001077385	snai3
A_15_P203911	0.0118869	-2.72446	XM_693882	LOC570404
A_15_P432355	0.0119055	1.44543	AW280685	prkdc
A_15_P145331	0.0119116	2.27902	XM_001340162	mid2
A_15_P541692	0.0119413	-2.44806
A_15_P109244	0.011945	-1.58329
A_15_P228271	0.0119569	1.96934
A_15_P217396	0.0119815	-1.68746	XM_685832	rlf
A_15_P577107	0.0119861	-1.54259
A_15_P520342	0.0119962	1.98511	DT065237
A_15_P501152	0.0120046	2.36976	AW344144
A_15_P162741	0.0120303	1.80545	NM_001083015	acap3b
A_15_P510527	0.0120675	2.41859	NM_001077605	fam78a
A_15_P356730	0.0120737	1.61981	CT657148
A_15_P171121	0.0120777	3.60503	NM_131243	c3b
A_15_P518942	0.0120828	-2.09557	CT646823	wu:fc46d07
A_15_P137031	0.012092	1.4112	EE697538	dnaja4
A_15_P109772	0.012093	-1.87339
A_15_P106441	0.0120933	1.6768	NM_001100032	plec
A_15_P426955	0.012099	-2.67439	CT713922
A_15_P116679	0.0121042	-5.37215
A_15_P477250	0.0121127	-1.40135	CT718593
A_15_P120617	0.012122	2.27497	EL651317	rasa3
A_15_P363535	0.0121243	2.16035	NM_001003781	zgc:100952
A_15_P112492	0.0121261	1.48392	NM_001007283	dio1
A_15_P215946	0.0121322	2.07678
A_15_P110224	0.0121509	-5.70156	CT698302	C13H14orf135
A_15_P329066	0.012157	1.92627	CT699037
A_15_P498117	0.0121618	2.19893	XM_003201704
A_15_P185886	0.0121637	2.63648		ghrl
A_15_P258931	0.0121743	2.46703	NM_001044823	cx39.4
A_15_P411640	0.0121756	-1.72095	NM_001017568	azin1a
A_15_P308396	0.0121848	1.97225	NM_001114417	slc26a6l
A_15_P375100	0.0121861	1.97124	NM_001082929	si:ch211-240l19.7
A_15_P119731	0.0122057	2.56712	XM_003197838	si:dkey-231j24.3
A_15_P409585	0.012221	-1.36736		si:dkey-4c15.17
A_15_P496922	0.0122431	1.43025	NM_001037678	slco2b1
A_15_P422250	0.0122511	-3.16778	XM_685351	LOC561954
A_15_P547022	0.0122581	-1.47287	NM_001098266	si:dkey-222p3.1
A_15_P293291	0.0122645	2.25479
A_15_P174121	0.0122917	1.63312	NM_001045443	dcakd
A_15_P275016	0.0122937	-1.65285	CO404552	il17rd
A_15_P104651	0.0123295	-2.78581	EE212935
A_15_P512157	0.0123569	-2.89551
A_15_P189591	0.0123841	1.53688	NM_001128346	si:ch211-106g4.2
A_15_P105148	0.0123992	1.48027	XM_001332558
A_15_P111483	0.0124116	2.12071	NM_001007324	cx28.9
A_15_P230011	0.0124183	1.68617	NM_001145246	cd40
A_15_P172641	0.0124198	2.54637	NM_001080681	elmod1
A_15_P289681	0.0124293	-2.89099	XM_003200140	LOC100535750
A_15_P114855	0.0124302	1.99446	BQ450394
A_15_P159846	0.0124401	1.50964	XM_691176	LOC567869
A_15_P209541	0.0124472	-3.11017	NM_001080648	dnlz
A_15_P174961	0.0124503	-1.54598	NM_001001501	dzip1
A_15_P192806	0.0124602	2.62435	NM_001003536	brf2
A_15_P539937	0.0124628	-2.20963
A_15_P148146	0.012493	2.06295	NM_205625	lhcgr
A_15_P376630	0.0124985	1.78974	NM_001080172	prhoxnb
A_15_P112275	0.01251	2.05571	BI883510
A_15_P179401	0.0125109	3.69082	NM_001102616	tdo2a
A_15_P513687	0.0125313	-3.80662
A_15_P148981	0.012535	1.41941	NM_001089570	zgc:163121
A_15_P108695	0.0125357	2.70338	NM_212926	slc5a2
A_15_P483520	0.0125388	2.21996
A_15_P261246	0.0125547	-1.50255	XM_003201170	nav1
A_15_P143636	0.0125606	1.64994	NM_131685	atp1a3b
A_15_P499372	0.0126055	-2.16672	XM_002661052	LOC100333005
A_15_P297976	0.012621	1.54997	NM_001201348	apod
A_15_P542282	0.0126319	-2.62415		stx10
A_15_P167546	0.0126692	1.56267	NM_001110381	si:dkey-30c15.2
A_15_P541387	0.0126708	2.35669
A_15_P103737	0.0126716	1.69732	NM_001128732	slc25a6
A_15_P103817	0.0126749	-1.648	BC071409	phactr2
A_15_P324811	0.0126927	-1.3679	CT595052
A_15_P291346	0.0127402	1.70921	XM_002662826
A_15_P212106	0.0127612	1.88178	NM_131524	dazl
A_15_P270367	0.0127661	1.65975	NM_001130665	ankk1
A_15_P186111	0.012776	1.93644	XM_002662528	slc2a1b
A_15_P507702	0.0127804	1.68864	CT733968
A_15_P496837	0.0128037	-1.35567
A_15_P446355	0.0128078	1.55318	NM_001045360	cyb5r2
A_15_P556472	0.0128088	2.26047	CT618085
A_15_P142796	0.012821	2.77305	NM_001037407	zgc:123008
A_15_P209831	0.0128239	-1.75501	NM_001017764	zgc:112083
A_15_P492542	0.0128309	2.04937	CO358073
A_15_P111647	0.0128476	1.59977	NM_001002621	gsto1
A_15_P387465	0.0128566	1.73328	CT671686
A_15_P529932	0.0128718	2.23111		bcl2
A_15_P571417	0.0128834	-6.39285
A_15_P391365	0.0129014	1.60158	CK015526	LOC797618
A_15_P107235	0.0129169	2.20278	NM_200863	c8g
A_15_P354235	0.012954	-2.8535	CT715354
A_15_P283716	0.0129686	-3.53274
A_15_P115875	0.0129902	-2.1007
A_15_P170121	0.0130098	2.17505	NM_001099428	ftr54
A_15_P151291	0.0130163	2.06566	NM_001089579	mink1
A_15_P148661	0.0130304	-1.44679	NM_001045256	cyp1b1
A_15_P225141	0.0130337	1.56652	NM_001110373	habp2
A_15_P388395	0.0130371	2.14079	CT588602
A_15_P107059	0.0130418	-2.86924	NM_001077793	retsat
A_15_P197221	0.0130451	1.91331	XM_001331753	apcs
A_15_P106647	0.0130744	1.54739	EE709571	nck1
A_15_P114118	0.0130979	2.93249	NM_001003482	c1qb
A_15_P491652	0.0131016	1.79308	NM_001113642	lrrc3
A_15_P180711	0.0131029	1.70634	XM_001921843	LOC564655
A_15_P450105	0.0131143	2.48596
A_15_P521152	0.0131441	-2.85353	EH459157	wu:fj09e11
A_15_P133691	0.0131696	2.14671	NM_001114443	btr18
A_15_P522233	0.0131843	-2.48085
A_15_P578432	0.0131868	-6.49447
A_15_P208441	0.0132099	1.43095	NM_001127516	hmox1
A_15_P121297	0.0132164	-4.97214	NM_131524	dazl
A_15_P163356	0.0132169	-4.73894	NM_131121	hoxb9a
A_15_P354955	0.0132235	2.60683	CT639997
A_15_P193681	0.0132311	2.21698	NM_001025486	si:dkeyp-93d12.1
A_15_P199441	0.0132373	-1.94237	BC133169	zcchc2
A_15_P106038	0.0132379	1.56278	NM_200633	kcnk5
A_15_P191681	0.0132569	2.83977	XM_001921931	si:ch211-93f2.1
A_15_P589462	0.0132687	1.7377	EE204704
A_15_P587072	0.0132712	1.85842	CK354741
A_15_P141626	0.0132942	1.74504	NM_001017671	unc45a
A_15_P104677	0.0133023	1.87917	NM_001076727	slc17a5
A_15_P584517	0.0133144	-1.759	AL926308
A_15_P448325	0.0133292	-4.1681	EH470406
A_15_P131791	0.0133485	1.45538	AF097477	ptpn3
A_15_P361995	0.0133583	1.68712	CT683751
A_15_P163976	0.0133815	1.54763	NM_001007346	dennd2db
A_15_P120685	0.0133818	1.69586	AL924633
A_15_P117275	0.0133974	2.21068		stk17b
A_15_P144066	0.0133975	2.86966	BC122191	zgc:172079
A_15_P100194	0.0134051	1.57636	NM_001083818	zcchc8
A_15_P489497	0.013425	2.0268	XM_001344132	cabz01024770.1
A_15_P451405	0.0134311	-2.4452	BI897413
A_15_P314241	0.013432	-2.47385
A_15_P153561	0.0134323	1.41025	NM_200191	tigarb
A_15_P106087	0.0134433	-1.47873
A_15_P230176	0.0134761	-1.78852	EE200918
A_15_P404350	0.0134915	2.67517
A_15_P254756	0.013502	2.39779	DV600457
A_15_P112223	0.0135343	-1.62788	NM_001163779	ccnk
A_15_P120147	0.0135374	1.92643	BC134904	hhipl1
A_15_P396020	0.0135422	1.43099	XM_678958	wu:fc17b08
A_15_P302066	0.013557	2.4363
A_15_P197651	0.0135589	-1.47344	BC124248	tmem72
A_15_P312831	0.0135702	-4.08019	CT613529
A_15_P533637	0.013571	2.38103
A_15_P140978	0.0135934	2.4201	XM_003200527	btr24
A_15_P599002	0.0136156	-1.62695	AI545309
A_15_P339975	0.0136382	-2.08897
A_15_P216711	0.0136456	-1.57093		rsrc2
A_15_P118056	0.013663	1.54651		fa2h
A_15_P163271	0.0136652	-2.8783	NM_001100008	zbtb33
A_15_P464965	0.0136693	2.097	AW077882
A_15_P157681	0.0136746	-1.72348		LOC793236
A_15_P436660	0.0136766	-1.38357
A_15_P363440	0.013696	1.4115	XM_001340066	SLC39A14
A_15_P113249	0.0136995	-1.8648	CK706989	znf462
A_15_P197821	0.013713	-2.47433	NM_001167958	LOC100148281
A_15_P354585	0.013716	-2.25312	CT678925
A_15_P369025	0.0137235	-2.4514	CT591179
A_15_P115533	0.0137271	-1.67906	BM571211
A_15_P113563	0.0137276	2.13016	XM_002661186
A_15_P118199	0.013732	1.94492		errfi1
A_15_P101530	0.0137826	-3.33851
A_15_P565457	0.0137899	1.78405	NM_001098387	slc6a11
A_15_P111401	0.0138026	1.70981	NM_001045413	zgc:153154
A_15_P110849	0.0138047	2.14917	NM_001007435	arhgap28
A_15_P390625	0.0138152	-2.61547	CT592662
A_15_P395690	0.0138222	1.47593	XM_001341859	abcc1
A_15_P114887	0.0138263	1.672		eaf2
A_15_P206551	0.0138364	2.93634	NM_001017602	arf4
A_15_P121117	0.0138416	-2.28422
A_15_P533762	0.0138765	1.48032		si:dkey-236e20.9
A_15_P138966	0.0139055	1.80057	EH439700	si:dkey-16m19.2
A_15_P394320	0.0139231	-2.68767
A_15_P449720	0.0139267	-3.5632	AI878780	wu:fc66e05
A_15_P578537	0.0139542	-2.51332
A_15_P186496	0.0139656	-1.56406	XM_001333259	LOC795882
A_15_P295026	0.0139669	2.09548
A_15_P370895	0.0139815	-4.35606
A_15_P516567	0.0140253	2.11625
A_15_P226311	0.0140256	-1.83999
A_15_P497552	0.0140315	1.66297	NM_001017730	b4galt1
A_15_P244986	0.0140503	-2.53899	CN173853
A_15_P101403	0.0140504	1.51696	BM071654
A_15_P168431	0.0140526	1.49629	NM_001044862	rasgrp4
A_15_P187146	0.0140586	-1.72805	XM_002661124	cnp
A_15_P482115	0.0140803	-3.29638	CT611576
A_15_P205776	0.0140853	1.56206	NM_001045316	fam102ba
A_15_P519417	0.0141005	-2.64669	XM_692596	irak1
A_15_P179411	0.0141122	2.64105	BC151938	LOC570430
A_15_P105869	0.0141318	1.63556	NM_212814	myd88
A_15_P552157	0.0141417	2.0223
A_15_P159371	0.0141649	1.50265	EE306899	lrmp
A_15_P380225	0.0141849	1.45691	NM_001081692	kdm2aa
A_15_P307771	0.0141879	2.5946	NM_001143752	adcy8
A_15_P360400	0.014189	2.30621	CT668342
A_15_P109589	0.0141976	1.98738	NM_001013275	crygs4
A_15_P555382	0.0142083	1.84564		ysk4
A_15_P278441	0.0142173	1.9222
A_15_P308026	0.014229	-1.58434
A_15_P135051	0.0142357	1.4058		pum1
A_15_P603642	0.0142434	-1.54461	NM_001017993	cpsf6
A_15_P260951	0.014268	2.67998	CN322126	LOC100005326
A_15_P117814	0.0142689	1.35858	NM_131708	try
A_15_P101771	0.0142779	1.8226
A_15_P469425	0.0142793	1.76009
A_15_P561812	0.0142926	-1.56934
A_15_P313036	0.0143033	-1.73674
A_15_P170676	0.0143066	1.35722	NM_001077725	athl1
A_15_P449140	0.014307	1.49635	CT718146	wu:fb80c09
A_15_P411150	0.0143107	2.50262	XM_688115	LOC564785
A_15_P113647	0.01435	1.73415	NM_001007449	stx17
A_15_P470460	0.0143638	2.1837
A_15_P305966	0.0143647	-2.65479
A_15_P105720	0.0143667	1.57765	NM_001009989	prkar1aa
A_15_P217176	0.0143682	1.47377	NM_200648	ndor1
A_15_P172801	0.0143685	-2.0763	NM_001001407	mre11a
A_15_P288491	0.0143749	2.17931	NM_001083825	gls2
A_15_P182906	0.0144131	-2.07154	XM_701276	si:ch211-199g17.2
A_15_P189806	0.0144256	-3.63904	XM_001921559	grm1
A_15_P178201	0.014427	-1.93848	BC134095	furinb
A_15_P107101	0.0144477	2.32173	NM_001031838	alg13
A_15_P195421	0.0144513	-2.31357	NM_001044330	si:dkeyp-59c12.1
A_15_P111794	0.0144599	1.50407	XM_001922682	abcb5
A_15_P291061	0.0144646	-1.82097
A_15_P601292	0.0144863	-1.78957
A_15_P370365	0.0144936	-2.40133	CT689793
A_15_P201496	0.014497	1.42667	NM_001123233	esyt3
A_15_P139746	0.0145032	-1.4955	NM_001080609	sall4
A_15_P398015	0.0145037	-1.74979
A_15_P243466	0.0145077	-2.91558	NM_001113587	zgc:171550
A_15_P533222	0.0145096	2.55816
A_15_P457290	0.0145227	-1.44774	BM530544
A_15_P173841	0.0145413	2.95972	NM_001030152	si:ch211-240l19.5
A_15_P180511	0.014562	-2.60548	XM_003200854	si:dkey-11o15.4
A_15_P116408	0.0145709	1.37029	NM_001037574	dnajb5
A_15_P226581	0.0145929	2.34861		mul1b
A_15_P192786	0.0145935	2.29038	NM_001003641	zgc:100911
A_15_P101252	0.0146133	1.98383	NM_199878	trim35-27
A_15_P104285	0.0146136	-1.99031	AW019503
A_15_P105968	0.0146179	1.37428	NM_001044354	irf2bp1
A_15_P118828	0.0146304	-1.87482	BC152105
A_15_P185936	0.0146327	2.6239	NM_001002379	entpd8
A_15_P581487	0.0146558	2.24321
A_15_P484785	0.0146655	1.92492	NM_001113629	zgc:171445
A_15_P186771	0.0146681	-1.80411	XR_084478	LOC100007686
A_15_P445260	0.0146688	-1.92146	BI706670	pde1c
A_15_P164021	0.0146768	-1.71124	NM_001044787	phf14
A_15_P150406	0.0146786	1.4452	NM_001013485	zgc:110782
A_15_P313391	0.0147042	-6.72761	CT600945
A_15_P496842	0.0147249	-1.61598
A_15_P576277	0.0147348	-2.82558
A_15_P179866	0.0147414	-1.90267	BC122325	vtg3
A_15_P163741	0.0147635	-3.10142	NM_001001839	rela
A_15_P555967	0.0147701	-1.44778	CT652088	im:7139082
A_15_P371280	0.0147733	-1.54785	CT726614
A_15_P437075	0.0147752	1.36994	CD587900	LOC571066
A_15_P179276	0.0147773	1.55419	NM_199972	elovl4b
A_15_P244181	0.0148122	1.72009	NM_001077390	hhatlb
A_15_P115314	0.0148137	1.76736	NM_001098748	pacs1
A_15_P147566	0.0148186	1.89606	XM_002662179	dnm1
A_15_P401760	0.0148261	-2.5234
A_15_P131561	0.014852	-1.6053	Y13946	hoxb4a
A_15_P279436	0.0148652	-1.56292
A_15_P119137	0.0148861	1.5532	NM_200704	aanat1
A_15_P362260	0.0149008	1.88785	CT665975
A_15_P462560	0.014904	-3.03618	BM036412
A_15_P195201	0.0149054	-2.3385	BC122285	atp7a
A_15_P197261	0.0149073	2.46238	NM_001201356	si:dkey-228d14.5
A_15_P375035	0.0149369	-3.73722	XM_003201231
A_15_P328661	0.014939	2.06881	CT679193
A_15_P117632	0.0149673	1.41249	NM_001025189	vtg5
A_15_P580407	0.0149709	1.70725	NM_001114739	mknk1
A_15_P544497	0.0149753	2.17763
A_15_P162981	0.0149807	1.3507	NM_001077315	zgc:153911
A_15_P227461	0.0149864	2.13437
A_15_P155506	0.0149914	-2.85923	NM_001037570	stambpb

## Sheet: 4 dpf
Probeset ID	p-value (4 dpf DMSO vs. 4 dpf E2)	Fold-Change (4 dpf DMSO vs. 4 dpf E2)	GenbankAccession	GeneSymbol
A_15_P138796	3.12e-17	-522.249	NM_001044897	vtg1
A_15_P110740	1.02e-16	-510.447		vtg1
A_15_P177026	1.03e-16	-448.273	NM_001044897	vtg1
A_15_P120419	5.16e-16	-642.576	CN170013
A_15_P121286	6.2e-16	-59.3034
A_15_P103847	1.08e-15	-1218.93	NM_001045294	vtg4
A_15_P515257	2.6e-15	-526.144
A_15_P117632	4.86e-15	-14.9597	NM_001025189	vtg5
A_15_P106680	5.06e-15	-482.921	NM_001044897	vtg1
A_15_P237656	1.88e-14	-645.998	AF254638	vtg3
A_15_P227811	3.15e-14	-158.978
A_15_P179866	3.35e-14	-93.8408	BC122325	vtg3
A_15_P117945	1.54e-13	-82.3879
A_15_P100658	1.75e-13	-73.2832
A_15_P100969	3.57e-11	-103.878
A_15_P136196	5.01e-11	-37.5335	NM_131642	cyp19a1b
A_15_P100599	6.54e-11	-65.5113
A_15_P493767	7.52e-11	5.61025	NM_001100029	ahsg
A_15_P438525	9.22e-11	-169.152
A_15_P539937	1.03e-10	-33.7713
A_15_P119933	1.12e-10	-42.9699
A_15_P120585	2.04e-10	-502.554
A_15_P112480	2.28e-10	-101.995	NM_131642	cyp19a1b
A_15_P100330	3.56e-10	-3.2991	NM_001013450	zgc:113054
A_15_P136201	7.52e-10	-30.8096	BC076104	cyp19a1b
A_15_P228131	2.73e-09	-3.01216	NM_001013450	zgc:113054
A_15_P143271	3.35e-09	-16.0831	NM_001076711	f13a1a
A_15_P131836	9.6e-09	-74.5758	NM_131642	cyp19a1b
A_15_P203126	1.04e-08	-2.19235	BC091813	greb1
A_15_P212241	1.21e-08	-2.10798	BC090703	greb1
A_15_P117204	1.37e-08	-1.4957	NM_212770	cpn1
A_15_P116848	1.67e-08	-44.0301	NM_001044913	vtg2
A_15_P434965	4.25e-08	-9.25176
A_15_P212271	1.62e-07	-2.1011	BC091813	greb1
A_15_P390725	1.82e-07	-1.91619
A_15_P101818	2.92e-07	-1.73417	NM_181438	pomca
A_15_P105032	3.88e-07	2.42334	EH605763	hbbe3
A_15_P113156	5.55e-07	5.32388	NM_001110109	cbln8
A_15_P138766	5.86e-07	-46.4937	BC139687	si:dkey-179j5.2
A_15_P120452	1.4e-06	-3.06821	NM_001007779	amh
A_15_P165399	1.68e-06	2.5854		LOC100006782
A_15_P211276	3.88e-06	5.55551	NM_001110109	cbln8
A_15_P101406	9.79e-06	-1.38737	NM_199897	slc43a1a
A_15_P131956	2.2e-05	-1.41613	NM_131572	dap
A_15_P205661	2.57e-05	-1.87579	NM_001076637	pmt
A_15_P104868	2.99e-05	-3.12511	XM_001343386	LOC100003999
A_15_P377540	3.4e-05	4.31738	NM_001111147	hpx
A_15_P120284	4.11e-05	2.4646	XM_692385	a2ml1
A_15_P115322	4.63e-05	-1.37919	NM_131572	dap
A_15_P390460	5.07e-05	-2.32679
A_15_P112190	5.45e-05	-2.36903	BC083293	sult2st3
A_15_P103780	6.82e-05	-1.3723	NM_001007289	rpia
A_15_P101669	7.16e-05	-1.78285	BI846539
A_15_P503177	7.58e-05	1.61621	NM_213311	pnp5a
A_15_P108867	9.13e-05	1.72261	NM_183348	sult1st3
A_15_P102232	9.24e-05	-1.4943	CO806707
A_15_P513227	0.000104742	-1.57058
A_15_P146966	0.000114761	-1.5657	BC134121	bdp1
A_15_P153616	0.000117864	-1.81142	NM_001079852	cyp2aa3v1
A_15_P169646	0.000122371	-1.8918	NM_001076573	zgc:154058
A_15_P587907	0.00012623	1.41652	CT736399	si:dkey-270e21.7
A_15_P192271	0.000157314	3.26275	NM_001014334	casp8ap2
A_15_P118204	0.000191301	1.89038	NM_131595	bdnf
A_15_P149356	0.000193895	-4.13151	NM_152959	esr1
A_15_P146244	0.000248917	2.51092	NM_001114704	zgc:174260
A_15_P489357	0.000256226	-1.35843
A_15_P560777	0.000272383	-1.97406	EH611540
A_15_P485820	0.000285498	-3.20751
A_15_P307996	0.000288178	2.66694	XM_001921257	LOC100002448
A_15_P115476	0.000291572	1.64159	NM_212622	ahsg
A_15_P121142	0.000309647	2.34173	NM_001082928	si:ch211-240l19.6
A_15_P482035	0.000312044	-6.09224
A_15_P190406	0.000333555	-5.32259
A_15_P528372	0.000352652	4.2689	XM_686502	si:ch211-219a15.4
A_15_P327781	0.0003567	-2.22369	CT652845
A_15_P309061	0.000357518	-1.83315
A_15_P539992	0.000372685	-6.13987
A_15_P101502	0.000387029	6.61924	NM_200144	upp2
A_15_P231516	0.000392477	-1.77721	CT722267
A_15_P567332	0.000425641	1.95022
A_15_P183326	0.000434114	8.96881	XM_002666441	pfkfb4
A_15_P100839	0.000467666	4.75865	NM_001007054	zgc:92590
A_15_P238764	0.000480489	-1.39657	XR_045099	LOC100006827
A_15_P590067	0.000521345	-7.40512	CT714465
A_15_P196406	0.000547693	-2.71099	NM_001100053	tmem232
A_15_P318291	0.000594284	1.91748	EE208893
A_15_P411465	0.000607601	2.3777	BC154019	LOC100004321
A_15_P194096	0.000607924	-3.59662	NM_001002726	wdhd1
A_15_P201121	0.000619352	2.15426
A_15_P119087	0.000633988	2.29084	NM_200756	rwdd3
A_15_P217421	0.000646651	-4.02752
A_15_P106379	0.000647078	-1.94817	NM_001006080	cyp2aa8
A_15_P421855	0.000668264	-8.79774
A_15_P296366	0.000669894	-1.75556	BI865763
A_15_P106092	0.000683927	2.33033	BC044185	stat1b
A_15_P370750	0.000694568	-1.51505	CT718911
A_15_P119529	0.000738243	-7.14798	CN015625
A_15_P166446	0.000747672	1.48079
A_15_P161041	0.000751737	1.3973	NM_001018151	crot
A_15_P582617	0.000785037	-2.09031
A_15_P522467	0.000815482	-3.06345
A_15_P515072	0.000822333	-1.7637
A_15_P458625	0.000849811	2.1946	BM103378
A_15_P584212	0.00085811	1.5987	XM_002661925	LOC100329792
A_15_P104019	0.000881752	-7.60665	XM_001341678	BX465840.1
A_15_P113705	0.000905116	-2.2465	NM_001144808	LOC792919
A_15_P209781	0.000951641	-1.80143		cyp2aa3
A_15_P117503	0.00095183	-1.84262	NM_001004590	cyb561d1
A_15_P160731	0.000960519	1.69449	NM_001089559	zgc:158870
A_15_P117913	0.00101546	-1.42024	AF359429	cldn11b
A_15_P560647	0.00103222	-4.87493	EH611895
A_15_P239031	0.00107357	1.90636
A_15_P565727	0.00110193	-6.09469
A_15_P502447	0.00111662	-2.15396
A_15_P161396	0.00112047	-1.58273	NM_001089565	atp5b
A_15_P307416	0.00113297	1.81568
A_15_P200536	0.0011404	-1.38873	NM_001163312	lbx1b
A_15_P521622	0.00118176	-2.8768	CT719663
A_15_P131896	0.00120915	-4.85034	AF183908	cyp19a1b
A_15_P177511	0.00123801	1.98815	BC122311	c3
A_15_P203851	0.00128008	1.52565	BC071421	rabac1
A_15_P587447	0.00129434	2.13153	CK400101
A_15_P117833	0.00130829	-5.05058	NM_205623	lhbeta1
A_15_P114293	0.0013321	3.65059	BC056563	hpx
A_15_P268516	0.00134566	-1.61557		zgc:154058
A_15_P153436	0.00135866	-2.12412	NM_001089389	npffr1l3
A_15_P260726	0.00138785	-2.09841		si:ch1073-291c23.2
A_15_P144121	0.00140033	-1.49111	XM_679092	LOC556323
A_15_P279741	0.00140083	-7.84066
A_15_P415500	0.00141904	1.4749
A_15_P418730	0.00147939	-1.84142	CT686542
A_15_P335489	0.00148269	-1.5417
A_15_P139551	0.00148995	1.56671	NM_199603	chia.6
A_15_P419385	0.00149873	-1.67719
A_15_P374690	0.0015131	-1.59715	EH527764
A_15_P582987	0.00156186	1.73134	BQ262605
A_15_P296371	0.00157858	-1.56469	BI865764
A_15_P567537	0.00169245	3.32417	NM_001102630	zgc:171951
A_15_P595117	0.00171497	-1.78533
A_15_P544232	0.00173533	-1.45193
A_15_P201211	0.0018726	-1.73375	XM_001333308	c9h3orf15
A_15_P554527	0.00190738	3.05333	DT070839	bx897747.2
A_15_P236516	0.00191697	-1.66764	XM_002663643	LOC100331180
A_15_P117251	0.00199292	1.6438	NM_131012	gro2
A_15_P355030	0.00199848	2.224
A_15_P559227	0.0020183	1.95453
A_15_P175046	0.00202403	-1.55864	NM_001020496	zgc:113057
A_15_P114342	0.00212598	-1.38964	NM_200064	bcat1
A_15_P205021	0.00217699	1.38212	NM_001040359	zgc:136902
A_15_P183646	0.00221032	2.27308	NM_001099420	ptpn22
A_15_P405215	0.00231855	1.90454	CT598340
A_15_P459675	0.00231856	-1.72025	CO394227
A_15_P383005	0.00233247	2.14535	NM_001111147	hpx
A_15_P187406	0.00235451	1.88516	XM_686662	LOC563297
A_15_P397565	0.00237243	1.62263
A_15_P358440	0.0024002	2.36887
A_15_P482105	0.00243287	-1.76032
A_15_P574507	0.0024455	-1.97598
A_15_P319661	0.00244778	-1.56779
A_15_P543382	0.00245465	1.53185
A_15_P150211	0.00245958	-1.69823	NM_001040294	zgc:136410
A_15_P479500	0.00246109	-1.6651	CT717139
A_15_P574617	0.00247525	3.2879
A_15_P213491	0.00255342	2.35594
A_15_P240166	0.0025574	-1.96658
A_15_P162861	0.00261861	-4.72412	NM_001076641	zgc:153138
A_15_P421515	0.00262092	2.82263
A_15_P164791	0.00277603	1.3555	NM_001001826	cyr61
A_15_P324551	0.00285924	3.12818	CT639013
A_15_P275076	0.00287887	1.35716
A_15_P156016	0.00291186	2.49818	XM_002665043	LOC100333904
A_15_P177581	0.00304284	1.56773	BC122460	LOC559783
A_15_P509927	0.00308998	2.06577		trim29
A_15_P389555	0.00313699	-1.6627
A_15_P420715	0.00314369	2.35492
A_15_P361995	0.0031813	1.9074	CT683751
A_15_P264491	0.00331926	2.7278	CK707179
A_15_P324291	0.00336718	2.50115
A_15_P149856	0.00338599	1.77797	NM_131454	eif4e1b
A_15_P186742	0.00341391	2.25275	XM_002661030	hm:zeh0619
A_15_P567767	0.00342358	-5.34746	XM_002660884
A_15_P231551	0.00348041	-1.39882
A_15_P379845	0.0034954	-4.17794
A_15_P542502	0.00356949	2.10233
A_15_P474690	0.00369647	-1.55547	NM_001172625	tbc1d15
A_15_P167436	0.00371627	1.57036
A_15_P232616	0.00373482	2.22021	EH510792
A_15_P114053	0.00379215	1.47622	NM_213311	pnp5a
A_15_P116347	0.00381162	1.8751	NM_213361	zgc:56382
A_15_P199231	0.00384089	1.45192	EH433570	si:dkey-177e13.4
A_15_P100541	0.003878	-2.0285	CT720264
A_15_P195336	0.00390763	-1.39455	NM_001045862	aqp12
A_15_P153586	0.00393956	-1.97115	NM_001100143	zswim2
A_15_P236506	0.00394031	2.04815		taar18a
A_15_P109306	0.00403587	-1.61709	BE605753	mll4b
A_15_P351055	0.00408091	-3.38711
A_15_P114821	0.00410007	-1.87457
A_15_P188416	0.00410119	1.53213	CN019139	si:ch211-217k17.9
A_15_P360180	0.00411585	-2.98922	CT702048
A_15_P478305	0.00413477	-2.12135
A_15_P139391	0.00420857	2.0534	NM_001045212	si:ch211-262h13.5
A_15_P213276	0.00425745	-1.43689
A_15_P585527	0.00427356	1.59841	CV484444
A_15_P234326	0.00430336	1.95139	EH578685
A_15_P112968	0.00431737	1.47693	XM_002666100	elf3
A_15_P134096	0.004331	1.83166	BC081490	c3orf15
A_15_P157481	0.00433765	2.21455		SH3BP2
A_15_P403975	0.0044102	1.6228	EH606871
A_15_P110775	0.00445937	1.37335	NM_001083837	pnisr
A_15_P254401	0.00446553	-1.68638	DT874886
A_15_P420105	0.00447727	2.19096
A_15_P266121	0.00454557	1.77954
A_15_P197136	0.00455216	-3.42853	NM_001177461	prop1
A_15_P313716	0.00457161	1.56039	CT691084
A_15_P153511	0.00459251	1.92216	NM_001080059	gip
A_15_P103606	0.00462708	-1.46444
A_15_P382165	0.00465676	1.6073
A_15_P112244	0.00469424	-1.95425	AJ504411	disc1
A_15_P433835	0.00470569	-3.61386
A_15_P304086	0.00471531	-1.41819
A_15_P302201	0.00473946	-1.55946
A_15_P114978	0.00475469	-1.81962	CT685936
A_15_P256831	0.00477072	1.85653
A_15_P137386	0.00479186	2.57736	XM_003200932	zgc:174563
A_15_P115960	0.00482504	-1.53278		kdm6bb
A_15_P111161	0.00484098	-1.43507	NM_001003556	dimt1l
A_15_P354430	0.00488208	-1.65156
A_15_P212791	0.00493841	-1.38087		atic
A_15_P585687	0.00496947	-2.04039
A_15_P105860	0.0050348	-2.76832
A_15_P264416	0.0050366	2.07074	AI545424
A_15_P166236	0.00505199	-2.13832	NM_001166335	pgr
A_15_P254216	0.00505425	2.48031	DT078869
A_15_P313636	0.00511405	-2.04462
A_15_P273676	0.0051714	5.65329
A_15_P354850	0.00518365	-1.90425
A_15_P562047	0.00519152	-1.63181
A_15_P559657	0.00519732	-1.41646	EH565063
A_15_P172141	0.00520813	-1.54328	NM_001083869	or135-1
A_15_P499917	0.00520965	-1.48446
A_15_P212581	0.00521613	-1.75281	BC133169	zcchc2
A_15_P374275	0.00524846	1.4631	EH458180
A_15_P155981	0.0053092	1.63942	XM_002660563
A_15_P568512	0.00540974	2.08417
A_15_P120402	0.00544141	-1.46762
A_15_P202961	0.00545883	1.54858	XM_678967	cuzd1
A_15_P499647	0.00546481	-2.06665	XM_003198103	LOC100536506
A_15_P107222	0.00553982	2.38604	NM_201022	lipc
A_15_P438615	0.00555868	2.74438
A_15_P105037	0.00558559	2.2914
A_15_P131056	0.00559915	2.36131	NM_001089391	slc5a5
A_15_P171911	0.00570911	-2.00294	NM_001089563	zgc:162971
A_15_P323621	0.00577981	-1.87802
A_15_P522327	0.0057854	-1.66615	EE212818
A_15_P387490	0.0058036	2.1082	CT676434
A_15_P338210	0.00582246	-1.3629
A_15_P112138	0.00592887	1.76773	NM_001002662	rgs2
A_15_P298031	0.00594851	1.71262
A_15_P317051	0.00596603	-3.75717
A_15_P543697	0.00596984	-1.76481
A_15_P295961	0.00598305	-1.86548
A_15_P487925	0.00599953	-1.53257	EB936514
A_15_P417945	0.00601207	-7.33296
A_15_P574897	0.00603185	-5.35506
A_15_P248176	0.00604026	1.47499	CT707960
A_15_P594142	0.00612574	1.77003	EH604942
A_15_P192316	0.00619567	1.42063	BC095723	lrg1
A_15_P189981	0.00623818	-1.74609	GU076491	LOC100334610
A_15_P100919	0.00625243	2.13248	EH535115	wu:fb48d04
A_15_P358380	0.00629006	-1.88917	CT604727
A_15_P271356	0.00632085	1.51694	XM_002664976
A_15_P188581	0.0065101	-1.39368	NM_001077248	slc27a1b
A_15_P101459	0.00659015	-1.38912	NM_001076747	zgc:153717
A_15_P386455	0.00659696	2.3505	EH433942	LOC553528
A_15_P413965	0.00661989	-1.65275
A_15_P401970	0.00665828	-1.87149
A_15_P433495	0.00666077	-1.65628	XM_690519	esyt1a
A_15_P165801	0.00674161	-1.63591	DQ023281	col4a4
A_15_P389785	0.00674529	-1.82394	CT590752
A_15_P193606	0.00678125	-1.41691	NM_001082859	rc3h1
A_15_P110481	0.00678438	1.45815	NM_001037388	naga
A_15_P339525	0.00687141	1.4047
A_15_P241831	0.0068987	2.53385	XM_692206	chrna2b
A_15_P181231	0.00690703	1.60599	NM_001130806	or115-11
A_15_P597877	0.00691205	2.77251
A_15_P433755	0.00701603	2.26627	NM_001098250	sigirr
A_15_P121427	0.00706585	1.49213	NM_213011	amy2a
A_15_P321636	0.00708937	-1.89629
A_15_P311786	0.00709519	2.00389	CK400260
A_15_P373410	0.0071094	1.57952
A_15_P447485	0.00711523	1.98204
A_15_P173756	0.00729399	1.96929	NM_001030064	rnaset2
A_15_P244911	0.00729933	-1.35982	CN172071
A_15_P525452	0.00742505	1.62814
A_15_P525587	0.00745824	-1.75235	CT700206
A_15_P378335	0.00747269	-1.59719	NM_001114442	ugt5g1
A_15_P434205	0.00762337	1.38045		pnp5a
A_15_P542742	0.00764899	1.80352	XM_690165	ly75
A_15_P262916	0.00766728	1.76526	BG883515
A_15_P105552	0.00767071	2.09734		serpina7
A_15_P519002	0.00768177	1.51202	CT673396	zbtb22b
A_15_P100408	0.00791515	1.88908
A_15_P548697	0.00792056	3.16219	EH437313	cabz01021532.2
A_15_P206881	0.00793217	1.44086	NM_001020588	zgc:110377
A_15_P108611	0.00799275	-1.49206	NM_001025550	si:ch211-261f7.2
A_15_P170626	0.00809492	1.66399	NM_001002662	rgs2
A_15_P314191	0.00811362	-1.35125
A_15_P103105	0.00813243	1.64473	EH592105	sb:cb252
A_15_P202851	0.00817238	-1.70975	XM_001334773	LOC794786
A_15_P210531	0.00818192	-1.35217	NM_001114725	hbl4
A_15_P112679	0.00819593	-1.37114
A_15_P100994	0.00824973	2.78582	NM_001008595	gcga
A_15_P156246	0.00835355	-9.73136	NM_001002165	wipf2
A_15_P160161	0.00835478	2.07211	XM_003199406	LOC100535532
A_15_P333949	0.00848139	-1.61358
A_15_P341165	0.00851684	2.44281
A_15_P113038	0.00868479	1.8458	NM_001100029	si:ch73-252g14.4
A_15_P190471	0.00869013	1.67967	EH592105	sb:cb252
A_15_P195536	0.00889291	3.37011	NM_214792	asb11
A_15_P190171	0.00895898	1.9884	BC114293	pla2g1b
A_15_P146796	0.00903021	2.43209
A_15_P110417	0.00904029	-1.37123	BC153962	LOC568656
A_15_P167431	0.00904704	-1.56874	XM_687949	LOC564616
A_15_P456105	0.00911772	1.97207
A_15_P527432	0.00917519	1.72221	CT584172
A_15_P157846	0.00918238	-1.46652	NM_001111177	zgc:172339
A_15_P359145	0.00918414	2.1182
A_15_P346120	0.00922089	-1.51014
A_15_P150196	0.00933681	-2.25842	NM_001080617	greb1
A_15_P147906	0.00935481	-1.51915	NM_200688	zgc:64189
A_15_P526247	0.00939047	1.86904	CT695806
A_15_P326856	0.00943302	-1.48947
A_15_P120520	0.00959469	2.38824	NM_131028	ahr1a
A_15_P264951	0.00976118	-1.64681
A_15_P115511	0.00980891	2.54227	NM_001007336	mettl8
A_15_P102724	0.00985256	1.45572	AY648719	mcm3ap
A_15_P106753	0.00987191	1.98806	XR_117927	si:ch211-213i16.3
A_15_P159176	0.00988962	1.39867	BC098615	irak3
A_15_P434290	0.00994125	1.85148
A_15_P212331	0.00997733	2.48484	NM_131143	or128-5
A_15_P451855	0.010155	-1.68425
A_15_P352090	0.0101696	-1.6759	CT718675
A_15_P402830	0.0101774	-2.87353
A_15_P136456	0.0102394	-1.91571
A_15_P348790	0.0103674	-2.05681
A_15_P362725	0.0104004	-1.69779	CT671182
A_15_P473560	0.0104046	2.17407
A_15_P581487	0.0104511	-2.34994
A_15_P104616	0.0105045	1.35099		rarab
A_15_P237481	0.0106047	2.08069
A_15_P451190	0.0106524	-1.3677	XM_002664975
A_15_P252196	0.0106598	-1.86715
A_15_P438200	0.0107151	2.01154	XM_001345774	wu:fe05a04
A_15_P168081	0.0107709	2.83591		si:ch211-219a15.4
A_15_P316111	0.0109167	-1.73224
A_15_P116388	0.0109765	2.60629
A_15_P252406	0.011102	-1.53444
A_15_P415260	0.0111566	-1.39955		LOC565785
A_15_P579977	0.011158	2.31172
A_15_P119980	0.0111783	-2.36846	BM036670
A_15_P310311	0.0111962	4.12417	EB975183
A_15_P229096	0.0111972	2.01134	EB931708	dnah8
A_15_P105745	0.0112023	1.59217	NM_001083813	bcan
A_15_P104744	0.0113262	1.84578	AW510090	wu:fk14d06
A_15_P119404	0.0113756	2.53525	NM_001111242	zgc:172053
A_15_P474450	0.0114771	1.64788
A_15_P451120	0.011562	-1.68725	EE209294
A_15_P463375	0.0115849	2.3187	BC155556	si:ch73-15n24.1
A_15_P118947	0.0115957	2.06009	BM571928
A_15_P171831	0.0116501	3.62858	NM_001082955	il34
A_15_P103897	0.0116562	1.40965	NM_001020650	zgc:112092
A_15_P422160	0.0116787	1.80067		rab11fip3
A_15_P175551	0.0117046	-1.58255	BC109429	wdr27
A_15_P172224	0.011753	-1.66299	NM_001082914	taar14e
A_15_P171461	0.0118135	1.54334	NM_001089434	rrnad1
A_15_P210451	0.0118138	1.41876		eif4a2
A_15_P529247	0.0118435	-1.79321
A_15_P433735	0.0118585	-1.86438	NM_213182	ca15b
A_15_P413855	0.0118984	2.69651	NM_001111147	hpx
A_15_P332935	0.0119069	-1.41962		fggy
A_15_P145891	0.011915	-1.45148	NM_001128344	LOC565335
A_15_P132356	0.0119999	1.40423	NM_131056	ins
A_15_P568017	0.0120168	2.34163
A_15_P478720	0.0120307	1.76693	CT645562
A_15_P175031	0.0120362	-1.42973	NM_001003636	hnmt
A_15_P102977	0.0121308	-1.42151	NM_131128	apoa1a
A_15_P146001	0.0121582	1.66198	NM_001162484	usp30
A_15_P380910	0.0122039	2.32629
A_15_P256321	0.0122145	1.91822		si:ch211-278p9.1
A_15_P196546	0.0124578	2.27113	NM_001044931	kcnh1
A_15_P458540	0.0124673	-1.80395	BM095356
A_15_P380665	0.0125483	2.19829
A_15_P314766	0.0125744	-1.8423
A_15_P113602	0.0126245	2.66754	XR_117794	ARMC4
A_15_P290006	0.0126318	-1.87018	XM_002660493	LOC100333395
A_15_P165731	0.0126436	-1.97084	NM_001077555	rap1gap2
A_15_P580962	0.0126543	1.5326	NM_212909	zgc:77118
A_15_P529032	0.0126617	-1.46457
A_15_P314126	0.0126654	2.49519
A_15_P352140	0.0127205	-1.6822
A_15_P105391	0.0128165	-1.79664	XM_002664610
A_15_P155496	0.0128932	2.53513	NM_001256222	LOC553228
A_15_P114087	0.0129273	1.77614	AL923332
A_15_P483795	0.0129295	2.15203		cecr2
A_15_P398755	0.0129656	-2.25059
A_15_P101730	0.0130988	-2.43383	NM_001114897	slc6a18
A_15_P521922	0.0131343	1.93636
A_15_P119900	0.0131436	1.46789	BC078295	zgc:110586
A_15_P181436	0.0132031	-1.49621		si:rp71-14m1.2
A_15_P134926	0.0132298	1.55915	XM_002660780
A_15_P151726	0.0132397	1.57758	NM_001003526	zgc:100868
A_15_P405245	0.0132977	-1.55463	EH282380
A_15_P265371	0.0133191	2.13608
A_15_P157331	0.0134286	1.36197	EE699642	cdk5
A_15_P200471	0.0135045	3.67746	XM_003200549	il11b
A_15_P232911	0.0135965	2.22959
A_15_P335504	0.0136473	2.26303
A_15_P167591	0.0137182	1.9768	XM_686862	LOC563500
A_15_P338740	0.0137809	-1.67013
A_15_P481610	0.013905	-1.50856
A_15_P437060	0.0139192	2.96463
A_15_P418165	0.0139223	-1.36775
A_15_P392685	0.0139595	2.62691	CT689786
A_15_P601417	0.0139627	-1.59578
A_15_P192946	0.0139776	-1.40091	NM_001083567	lss
A_15_P276011	0.0140192	-1.64963
A_15_P165373	0.0140438	-1.59218	XM_001345533	wu:fb68b01
A_15_P174716	0.0141046	-1.46444	NM_214799	tbc1d22a
A_15_P102468	0.0142127	1.51446	NM_001110478	ctsbb
A_15_P255521	0.0142312	1.50897
A_15_P582647	0.0142577	-1.6699	CT659213
A_15_P298516	0.0142727	-1.70603
A_15_P152796	0.0143088	1.56059	NM_001080666	slco1f4
A_15_P106288	0.0143588	-1.79146	EE211977
A_15_P210936	0.0144193	2.47573	XM_003200731	si:dkey-30j22.4
A_15_P298356	0.0144528	1.78762	XM_682578	LOC559258
A_15_P496207	0.0144555	-2.17672
A_15_P474210	0.0144683	1.72345	NM_001045443	dcakd
A_15_P583167	0.0145483	2.14338	BQ479832
A_15_P187526	0.0146405	-1.79981	XM_692828	LOC569443
A_15_P171791	0.014683	1.42123	NM_001037411	zgc:123284
A_15_P166381	0.0147019	1.66808	XR_084338	cr752646.1
A_15_P259216	0.0148977	1.97563		si:ch73-29c22.2
A_15_P263686	0.014917	2.2494
